# Supplementary material for: Cultivation-Independent and Cultivation-Dependent Analysis of Microbes in the Shallow-Sea Hydrothermal System Off Kueishantao Island, Taiwan: Unmasking Heterotrophic Bacterial Diversity and Functional Capacity
Source: Front Microbiol. 2018 Feb 22;9:279. doi: 10.3389/fmicb.2018.00279 (PMC5829616; doi:10.3389/fmicb.2018.00279)
Supplement: Supplementary file 1 [file Table_1.XLS]

## Sheet: Sheet1
	sample	中文名	job id 16s rRNA	Metagenomes (DNA)	Source	Lat (N)	Long (E)	Depth	Vent T	Seawater T	流量(Vent Flux)	Work	Site	Description	溫度	Sal.	DO(%)	pH	TA	DIC	NO3	NO2	PO4	SiO2
W1	W1-3	白泉口	4.67169e+06	4.6683e+06	water	24.8346	121.962	10m	58℃	24℃	56.09978 m3/hr	W1-3	WV	白泉口 熱液	-		-	5.762		2714.73	1.48281	0.068039	0.00992693	179.729
W2	W1-5	白泉次表层（距表层5米）	4.67169e+06	4.6683e+06	water							W1-5	WV	白泉上 5米熱液	-		27.7	6.11859		2895.22	16.3051	0.105478	<0.02	13.0891
W3	W1-6	白泉表层	4.67169e+06	4.6683e+06	water							W1-6	WV	白泉上 0米熱液	24		77.6	6.44476		2554.82	0.128427	0.0217241	<0.02	8.83168
W4	W1-9	白泉外围（距白泉20米）	4.67169e+06	4.66831e+06	water	24.8344	121.962					W1-9	Mw020	Mw020 表水	-		95	6.24196		2568.12	0.881218	0.0337086	0.0404263	11.1337
Y1	Y1-3	黄泉口	4.67169e+06	4.6683e+06	water	24.8349	121.962	7m	116℃	25℃	97.52817 m3/hr	Y1-3	YV	黃泉口 熱液	-		84.5	5.84988		3048.31	15.0359	0.0137864	0.00762903	13.7574
Y2	Y1-4	黄泉次表层（距表层5米）	4.67169e+06	4.6683e+06	water							Y1-4	YV	黃泉上 5米熱液	-		79.2	5.93607		2468.21	0.483297	0.0542497	<0.02	8.01485
Y3	Y1-5	黄泉表层	4.67169e+06	4.6683e+06	water							Y1-5	YV	黃泉上 0米熱液	25		-	6.08479		2936.22	0.118138	0.0293996	<0.02	15.6881
Y4	Y1-8	黄泉外围（距黄泉20米）	4.67169e+06	4.6683e+06	water	24.8348	121.962					Y1-8	My020	My020 表水	-		-	6.68136		2298.34	0.451974	0.0280899	0.0336371	6.97525
					2014.4.28-29黄泉（Y）	24.835	121.962	8m
S4	YBS	黄泉背景砂	4.64712e+06	4.64437e+06	sediment
S3	YBR	黄泉背景岩	4.64712e+06	4.64437e+06	sediment
S2	YPS	黄泉喷口砂	4.64712e+06	4.64437e+06	sediment
S1	YPR	黄泉喷口岩	4.64712e+06	4.64437e+06	sediment
					2014.4.28-29死泉（D）	24.8347	121.962	9m
S5	DV	死泉喷口岩	4.64712e+06	4.64437e+06	sediment
Station code	G1	G2
Depth (m)	17.2	0
Temperature (°C)	49	30
DO (%)	29.5	-
DO (μM)	49.2585	-
salinity	32.7784	33.636
Density (σt)	21.648	22.316
pH	4.834	5.925
TA (μmol/kg)	842.253	1468.92
DIC	9466.89	2373.04
NO3-+NO2- (μmol/L)	0.346634	0.810103
NO2- (μmol/L)	0.0570239	0.126407
NH4+ (μmol/L)	0.34	0.01
PO43- (μmol/L)	1.44264	0.0244868
SiO2	98.6458	22.3561
S-2 (mg/L)	0.11	0.01
chl-a (μg/L)	0.187421	0.218874
DOC (μM)	62.1	64.1
CDOM (a300 (m-1))	1.7543	0.49233
CH4(air) (ppmv)	25.02	40.58
CH4(water) (nM)	104174	15976.5
Abbreviations: DO, dissolved oxygen; TA, total alkalinity; DOC, dissolved organic carbon; CDOM, colored dissolved organic matter

## Sheet: Sheet3
Table S1. Physical and Chemical parameters in sampling locations
	Lat (N)	Long (E)	Description	Temperature	Sal.	DO(%)	pH	TA	DIC	NO3	NO2	PO4	SiO2
				℃				(µmol/L)	(µmol/L)	μM	μM	μM	μM
W_0m	24.8346	121.962	0m above the white vent	-	33.0429	-	5.762	909.9	2693.95	1.48281	0.068039	0.00992693	179.729
W_5m	24.8346	121.962	5m above the white vent	-	34.5269	27.7	6.11859	2060.17	2895.22	16.3051	0.105478	<0.02	13.0891
W_surface	24.8346	121.962	sufarace water above the white vent	24	34.4133	77.6	6.44476	1829.67	2546.99	0.128427	0.0217241	<0.02	8.83168
W_outside	24.8344	121.962	6m off surface water above the white vent	-	34.4373	95	6.24196	1878.07	2568.12	0.881218	0.0337086	0.0404263	11.1337
Y_0m	24.8349	121.962	0m above the yellow vent	-	34.9295	84.5	5.84988	-	3040.48	15.0359	0.0137864	0.00762903	13.7574
Y_5m	24.8349	121.962	5m above the yellow vent	-	34.3524	79.2	5.93607	1249.5	2460.38	0.483297	0.0542497	<0.02	8.01485
Y_surface	24.8349	121.962	sufarace water the yellow vent	25	34.421	-	6.08479	1219.9	2928.39	0.118138	0.0293996	<0.02	15.6881
Y_outside	24.8348	121.962	6m off surface water above the yellow vent	-	34.3618	-	6.68136	1977.47	2289.38	0.451974	0.0280899	0.0336371	6.97525
