# Supplementary material for: Cultivation-Independent and Cultivation-Dependent Analysis of Microbes in the Shallow-Sea Hydrothermal System Off Kueishantao Island, Taiwan: Unmasking Heterotrophic Bacterial Diversity and Functional Capacity
Source: Front Microbiol. 2018 Feb 22;9:279. doi: 10.3389/fmicb.2018.00279 (PMC5829616; doi:10.3389/fmicb.2018.00279)
Supplement: Supplementary file 3 [file Table_3.XLS]

## Sheet: SEED
Table S3. SEED Subsystem hierarchy 2 of metagenomes in this study and other metagenomes
Metagenome MG-RAST ID (http://metagenomics.anl.gov/)		4.6683e+06	4.6683e+06	4.6683e+06	4.6683e+06	4.6683e+06	4.6683e+06	4.6683e+06	4.66831e+06	4.64437e+06	4.64437e+06	4.64437e+06	4.64437e+06	4.64437e+06	4.48762e+06	4.48763e+06	4.49354e+06	4.44166e+06	4.44157e+06	4.44157e+06	4.44158e+06	4.44158e+06	4.44158e+06	4.44158e+06	4.44159e+06	4.44115e+06	4.44116e+06	4.44116e+06	4.44114e+06	4.44158e+06	4.44158e+06	4.44166e+06	4.44158e+06	4.44115e+06	4.44115e+06	4.44159e+06
Metagenome description		at 0 m above the white vent	at 5 m above the white vent	the surface immediately above the white vent	the surface at 6 m away from the white vent	at 0 m above the yellow vent	at 5 m above the yellow vent	the surface immediately above the yellow vent	the surface at 6 m away from the yellow vent	sandy sediment above the yellow vent	rocky sediment above the yellow vent	sandy sediment on the seafloor	rocky sediment on the seafloor	rocky sediment collected at the dead vent	hydrothermal plume,offshore NE Taiwan	surface waters, offshore NE Taiwan	hydrothermal system at Lost city	Alvinella Pompejana Epibiont	GS000b Shotgun - Open Ocean - Sargasso Sea - Sargasso Station 13 - Bermuda	GS000c Shotgun - Open Ocean - Sargasso Sea - Sargasso Stations 3 - Bermuda	GS000d Shotgun - Open Ocean - Sargasso Sea - Sargasso Station 13 - Bermuda	GS001a Shotgun - Open Ocean - Sargasso Sea - Hydrostation S - Bermuda	GS001a Shotgun - Open Ocean - Sargasso Sea - Hydrostation S - Bermuda	GS001c Shotgun - Open Ocean - Sargasso Sea - Hydrostation S - Bermuda	GS022 Shotgun - Open Ocean - Eastern Tropical Pacific - 250 miles from Panama City - Panama	GS047 Shotgun - Open Ocean - Tropical South Pacific - 201 miles from F. Polynesia - French Polynesia	GS109 Shotgun - Open Ocean - Indian Ocean - Indian Ocean - International	GS111 Shotgun - Open Ocean - Indian Ocean - Indian Ocean - International	GS120 Shotgun - Open Ocean - Indian Ocean - Madagascar Waters - Madagascar	GS002 Shotgun - Coastal - North American East Coast - Gulf of Maine - Canada	GS005 Shotgun - Embayment - North American East Coast - Bedford Basin, Nova Scotia - Canada	GS011 Shotgun - Estuary - North American East Coast - Delaware Bay, NJ - USA	GS012 Shotgun - Estuary - North American East Coast - Chesapeake Bay, MD - USA	GS004 Shotgun - Coastal - North American East Coast - Outside Halifax, Nova Scotia - Canada	GS007 Shotgun - Coastal - North American East Coast - Northern Gulf of Maine - Canada	GS021 Shotgun - Coastal - Eastern Tropical Pacific - Gulf of Panama - Panama
Habit type label		W_0m	W_5m	W_surface	W_outside	Y_0m	Y_5m	Y_surface	Y_outside	YS_S	YS_R	S_S	S_D	DS_R	G1	G2	H1	H2	O1	O2	O3	O4	O5	O6	O7	O8	O9	O10	O11	C1	C2	C3	C4	C5	C6	C7
SEED Subsystem hierarchy 2 of MG-RAST	Amino Acids and Derivatives	0.0894565	0.0883943	0.086588	0.0865778	0.0836093	0.0881452	0.0893602	0.0873132	0.0720937	0.0728638	0.0715236	0.0702385	0.0730621	0.0843291	0.0789142	0.0717746	0.0886497	0.0897522	0.0889993	0.0898838	0.0770285	0.0871833	0.0853743	0.0872817	0.0876505	0.0846601	0.088306	0.0846787	0.0893041	0.0880401	0.0939701	0.0865769	0.0955307	0.0949885	0.0886637
	Carbohydrates	0.0918264	0.0929583	0.0925766	0.0928695	0.0857636	0.0929374	0.0918945	0.0914489	0.0655569	0.0713852	0.0749246	0.0676641	0.0707472	0.0724478	0.0607481	0.0652637	0.0620112	0.092496	0.0896273	0.0902156	0.0824566	0.0850923	0.0904074	0.0893568	0.091942	0.086121	0.0901162	0.0873961	0.0889581	0.083823	0.0903228	0.0882708	0.0957509	0.0925913	0.0931596
	Cell Division and Cell Cycle	0.0157839	0.015214	0.0146373	0.0147085	0.0167571	0.0157577	0.0154785	0.0155623	0.0123169	0.0121313	0.0149082	0.0132122	0.013432	0.0201914	0.0178184	0.0177111	0.017632	0.0186945	0.018282	0.017861	0.0164913	0.0146371	0.0183349	0.017752	0.0184742	0.0182618	0.0192048	0.0175232	0.0170408	0.0169085	0.0174804	0.0189029	0.0166323	0.016399	0.0173403
	Cell Wall and Capsule	0.0421843	0.0422687	0.044777	0.0445752	0.0551918	0.0426584	0.0428399	0.0440575	0.0525044	0.0511032	0.0463867	0.050323	0.0444427	0.0496586	0.0383367	0.0481727	0.0486458	0.034164	0.0355404	0.0358442	0.0375578	0.0383764	0.0353487	0.0352054	0.0319621	0.0350477	0.0333081	0.0346667	0.0348687	0.036735	0.036992	0.0353023	0.0328843	0.030804	0.034214
	Clustering-based subsystems	0.155505	0.157776	0.156932	0.156917	0.159439	0.159613	0.156799	0.159379	0.156883	0.159451	0.161484	0.158061	0.157572	0.177462	0.168225	0.167926	0.161899	0.154247	0.156186	0.159719	0.165198	0.153776	0.162615	0.159593	0.158237	0.15641	0.156798	0.157689	0.160529	0.162629	0.164381	0.170853	0.163001	0.157986	0.161564
	Cofactors, Vitamins, Prosthetic Groups, Pigments	0.0700232	0.069319	0.067899	0.0675254	0.0668438	0.0696843	0.0690836	0.0681381	0.0694033	0.0676321	0.068097	0.0679555	0.0679997	0.0643922	0.0765318	0.0714258	0.0838716	0.0702472	0.0698114	0.0732889	0.0707731	0.0769004	0.0684414	0.0714738	0.069871	0.079353	0.0729355	0.0813419	0.0713637	0.0710117	0.0725459	0.0714516	0.0693713	0.0672536	0.069361
	DNA Metabolism	0.0440473	0.0447373	0.0433688	0.044512	0.0472115	0.046356	0.04449	0.0451675	0.0478382	0.0428008	0.0473329	0.0449798	0.0469358	0.039941	0.0499824	0.0606906	0.0425127	0.0397529	0.0424112	0.0396956	0.0473803	0.0395572	0.0427635	0.0423848	0.0402796	0.0406679	0.0424086	0.0401415	0.0399377	0.042671	0.0427892	0.0456082	0.0376679	0.0370545	0.0427072
	Dormancy and Sporulation	0.00194542	0.00199959	0.00182105	0.00184676	0.00196156	0.00179535	0.00191712	0.00198381	0.00166047	0.00197134	0.00222472	0.00301161	0.00211148	0.00191657	0.00211622	0.00364299	0.0026448	0.0010722	0.00165155	0.00115464	0.00286918	0.00164822	0.00163576	0.00168199	0.00155314	0.00190817	0.00139881	0.00171835	0.00145322	0.00183875	0.00154195	0.00240595	0.00140104	0.00147859	0.0015603
	Fatty Acids, Lipids, and Isoprenoids	0.0284059	0.0283064	0.0283886	0.0275714	0.0248045	0.028134	0.0273066	0.0272464	0.0198205	0.0241868	0.0244208	0.0235586	0.022285	0.0219881	0.0186339	0.0167422	0.0201081	0.0275788	0.0301207	0.0281519	0.0282007	0.0302091	0.027044	0.0280696	0.0284062	0.027743	0.0285851	0.0264546	0.0278448	0.0284207	0.0305573	0.0268253	0.032444	0.0298183	0.0300559
	Iron acquisition and metabolism	0.00481181	0.0069804	0.00784353	0.00758766	0.00691575	0.00543839	0.00515713	0.00595945	0.00695714	0.00932595	0.00710888	0.00869481	0.00847134	0.00393795	0.0037431	0.00693718	0.00190469	0.00700727	0.00592206	0.00471941	0.00778039	0.00496925	0.00497919	0.00442707	0.00531339	0.00415921	0.00524965	0.00411605	0.00380606	0.00537634	0.0045369	0.00371761	0.00466345	0.00544391	0.00427072
	Membrane Transport	0.026078	0.0277909	0.0309667	0.0308211	0.0296665	0.0254785	0.0265815	0.0275333	0.0322425	0.0336644	0.0337033	0.0318648	0.0353354	0.0295047	0.025429	0.0273999	0.0248317	0.0286088	0.0264649	0.0262514	0.0241425	0.0292251	0.0278799	0.0248877	0.024789	0.0224806	0.0244709	0.0226782	0.0243329	0.0242235	0.0250864	0.0230477	0.0263195	0.0228062	0.026871
	Metabolism of Aromatic Compounds	0.0111266	0.0113121	0.0120231	0.0122246	0.00723429	0.00980731	0.00984028	0.010314	0.00672594	0.0065585	0.00767146	0.00573177	0.00602915	0.00139999	0.00269572	0.00616207	0.00180673	0.00890121	0.01116	0.00867172	0.0111148	0.0139483	0.00806198	0.00873035	0.00846055	0.00705128	0.00933088	0.00689338	0.010285	0.0129912	0.0103044	0.00906168	0.0125693	0.0126801	0.0102787
	Miscellaneous	0.0841377	0.0846957	0.0840612	0.0848259	0.0881527	0.0840744	0.0844046	0.0848211	0.0913467	0.0880279	0.0874035	0.0932142	0.0863416	0.0702917	0.0891862	0.083905	0.077178	0.0942099	0.0922035	0.0965303	0.0926151	0.098032	0.0913691	0.0916577	0.0932704	0.0985987	0.0944607	0.0979859	0.0879633	0.0939561	0.0921761	0.0846656	0.0860837	0.0864305	0.0899988
	Motility and Chemotaxis	0.00788519	0.00732166	0.0094603	0.00910373	0.0115346	0.00669218	0.00771801	0.00714947	0.0126322	0.0117901	0.0115072	0.0123379	0.0134575	0.0247432	0.00482053	0.0140294	0.0029822	0.0047672	0.00404336	0.00386737	0.00628118	0.00932349	0.00403548	0.0039829	0.00553818	0.00450209	0.00454201	0.0035366	0.00429912	0.00567614	0.00323217	0.00427226	0.00468347	0.00649685	0.00558974
	Nitrogen Metabolism	0.01141	0.0107879	0.0108455	0.0109225	0.0110652	0.0102601	0.0112339	0.0104701	0.015848	0.0141406	0.0123255	0.0137465	0.0146277	0.0141796	0.0172432	0.0121691	0.0232644	0.0118364	0.0100402	0.0111986	0.00855585	0.0098647	0.0104527	0.0106599	0.0124456	0.009839	0.010055	0.0103301	0.0131655	0.0102131	0.0122615	0.0091816	0.0141705	0.0147411	0.0117183
	Nucleosides and Nucleotides	0.0369675	0.0352738	0.0347846	0.0340746	0.0305299	0.0372996	0.036321	0.0361476	0.0291527	0.0274092	0.0278218	0.0278331	0.027322	0.0497485	0.038869	0.03705	0.0427467	0.0365898	0.0384881	0.0356929	0.0317678	0.0343419	0.0357082	0.0361155	0.0355997	0.0343321	0.0361715	0.0345668	0.0396177	0.0378742	0.0353611	0.0374684	0.0345656	0.0387123	0.0345277
	Phages, Prophages, Transposable elements, Plasmids	0.0224361	0.0225081	0.0241718	0.0237976	0.0152566	0.0193689	0.0231293	0.021842	0.013557	0.014785	0.0153173	0.0146209	0.0135592	0.0132887	0.015011	0.0265085	0.0103942	0.0143719	0.0144711	0.0142909	0.0179647	0.0130627	0.0159262	0.0301885	0.0267304	0.028712	0.0249975	0.0253357	0.0346179	0.0211056	0.0130325	0.0173888	0.0171127	0.0272644	0.0230989
	Phosphorus Metabolism	0.00836067	0.00836284	0.00850772	0.00835603	0.00803065	0.0078504	0.00807172	0.0079566	0.00720937	0.00799909	0.00892446	0.00743187	0.00979419	0.00482137	0.00966681	0.00794481	0.004876	0.0114002	0.0104144	0.0108403	0.005971	0.0117589	0.0119447	0.00751436	0.00696871	0.00739416	0.00753711	0.00709319	0.00673846	0.00761482	0.00584162	0.00977372	0.00784581	0.0068329	0.0076889
	Photosynthesis	0.00290989	0.00256882	0.00214004	0.0020425	0.00393988	0.00273513	0.00236103	0.00233869	0.00115602	0.000682387	0.00158543	0.000825764	0.000814063	0.00157967	0.00136503	0.000542573	0.00120812	0.00304493	0.0027606	0.00424694	0.0067723	0.00487085	0.00301987	0.00538821	0.0061104	0.00752832	0.00562815	0.00835198	0.00433372	0.0032378	0.00398832	0.0026533	0.00372275	0.00468221	0.0036836
	Potassium metabolism	0.00222591	0.00253252	0.00290691	0.00275495	0.00249805	0.00196829	0.00221424	0.0024721	0.00372029	0.00352567	0.00450059	0.00393452	0.00391768	0.0020139	0.00398777	0.00310041	0.00250875	0.00250461	0.00246129	0.0023889	0.00292088	0.00216482	0.00225592	0.00182762	0.00183925	0.00186345	0.00217227	0.00221787	0.00247394	0.00281808	0.00234258	0.00257085	0.0023017	0.00185944	0.0020107
	Protein Metabolism	0.0937763	0.0904113	0.0852563	0.0847748	0.0906843	0.0972904	0.0950178	0.0935395	0.0979675	0.100235	0.0962768	0.102735	0.0993666	0.124412	0.111392	0.0960353	0.122662	0.0934782	0.0980641	0.0949881	0.10205	0.0902829	0.0975976	0.0976212	0.0935974	0.0987925	0.0973406	0.0998441	0.0907573	0.089699	0.0922799	0.101537	0.0957509	0.0920985	0.0958218
	RNA Metabolism	0.0430378	0.0434464	0.0418984	0.0420902	0.0448811	0.0445584	0.0435279	0.0439401	0.0483217	0.0497384	0.0474863	0.0528003	0.0498614	0.0486854	0.0656459	0.0545673	0.0497342	0.0441289	0.0448591	0.0439877	0.0554967	0.0461255	0.0476349	0.0435644	0.0459199	0.0464967	0.0445973	0.0439178	0.0450154	0.0509853	0.04571	0.0472871	0.0452735	0.0443578	0.0435356
	Regulation and Cell signaling	0.012676	0.0123344	0.0137863	0.0133176	0.0137896	0.0124423	0.0124118	0.0125059	0.0246968	0.0211919	0.0216335	0.0204498	0.0228701	0.0135657	0.0111563	0.0152308	0.0154987	0.0135671	0.0127821	0.0129133	0.0130535	0.0126691	0.0129064	0.0129899	0.0111172	0.0118217	0.0124576	0.0124281	0.0121881	0.0129712	0.0135366	0.0138661	0.0106078	0.0102157	0.0124261
	Respiration	0.0320762	0.0310423	0.0293193	0.0307044	0.0291216	0.0305984	0.0325292	0.0310953	0.0397041	0.036811	0.0375134	0.0380823	0.03994	0.021232	0.0288588	0.0294927	0.0355687	0.0367812	0.0349391	0.035377	0.0287177	0.0312915	0.0354386	0.0338292	0.0341079	0.0327967	0.0328967	0.0329284	0.0317374	0.0277211	0.0352425	0.0315173	0.0330044	0.0353966	0.0332971
	Secondary Metabolism	0.00483131	0.00460036	0.0047957	0.00450688	0.00434225	0.00481036	0.00462302	0.00475875	0.0040776	0.00344984	0.00381016	0.0035945	0.00381592	0.00236577	0.00416377	0.00298415	0.00390733	0.00502892	0.00459387	0.00475126	0.00379973	0.00464945	0.00436803	0.00389553	0.00564037	0.00414431	0.00464075	0.00481538	0.00467973	0.00383739	0.00389936	0.00472197	0.00366271	0.00504066	0.00411791
	Stress Response	0.0239031	0.024104	0.0259175	0.0262437	0.0252152	0.023872	0.0239322	0.0240673	0.0246338	0.0237698	0.0230144	0.0216156	0.0239894	0.0152801	0.0250298	0.0247646	0.0167667	0.0298499	0.0280042	0.0292322	0.0236255	0.0285609	0.029255	0.0269337	0.0293054	0.0259541	0.025195	0.028113	0.0290731	0.0284806	0.0261094	0.024854	0.0290415	0.0324619	0.026879
	Sulfur Metabolism	0.00989661	0.00962619	0.0101496	0.0101104	0.00983293	0.00910874	0.00953432	0.00976965	0.0142085	0.0124725	0.012351	0.0112207	0.0122618	0.00696254	0.00830178	0.00639461	0.00590998	0.00955128	0.00946033	0.00903802	0.0108564	0.0119065	0.00911354	0.00828619	0.00970715	0.00910853	0.00975875	0.00933104	0.00975736	0.00969341	0.00899966	0.00770505	0.00964714	0.00943164	0.00844493
	Virulence, Disease and Defense	0.0222756	0.0233271	0.0241773	0.0246377	0.0257266	0.0212643	0.022222	0.0230227	0.0277655	0.030897	0.0287424	0.0302618	0.029637	0.0196598	0.0221281	0.0214316	0.0282765	0.0163672	0.0162376	0.0151987	0.0185592	0.015572	0.016088	0.0147011	0.0151636	0.0142516	0.0154363	0.0139066	0.0138575	0.0194468	0.0154788	0.0185131	0.0142906	0.0146739	0.0171151
