# Supplementary material for: Cultivation-Independent and Cultivation-Dependent Analysis of Microbes in the Shallow-Sea Hydrothermal System Off Kueishantao Island, Taiwan: Unmasking Heterotrophic Bacterial Diversity and Functional Capacity
Source: Front Microbiol. 2018 Feb 22;9:279. doi: 10.3389/fmicb.2018.00279 (PMC5829616; doi:10.3389/fmicb.2018.00279)
Supplement: Supplementary file 4 [file Table_4.XLS]

## Sheet: ABC transporters
Table S4. Abudance of transporters relative to recA genes in the metageonme datasets
level 1	level 2	level 3	function	W_0m	W_5m	W_surface	W_outside	Y_0m	Y_5m	Y_surface	Y_outside	YS_S	YS_R	S_S	S_D	DS_R
Amino Acids and Derivatives	Arginine; urea cycle, polyamines	Arginine and Ornithine Degradation	Arginine ABC transporter, ATP-binding protein ArtP	0	0	0.005	0.00601202	0.0121951	0	0	0.00203666	0	0	0	0	0
Amino Acids and Derivatives	Arginine; urea cycle, polyamines	Arginine and Ornithine Degradation	Arginine ABC transporter, periplasmic arginine-binding protein ArtI	0	0.00634249	0.00833333	0.00601202	0.0121951	0	0	0	0	0	0	0	0
Amino Acids and Derivatives	Arginine; urea cycle, polyamines	Arginine and Ornithine Degradation	Arginine ABC transporter, periplasmic arginine-binding protein ArtJ	0	0	0	0.00200401	0	0	0	0	0	0	0	0	0
Amino Acids and Derivatives	Arginine; urea cycle, polyamines	Arginine and Ornithine Degradation	Arginine ABC transporter, permease protein ArtM	0	0.00211416	0.00666667	0.00801603	0	0	0.00487805	0	0	0	0	0	0
Amino Acids and Derivatives	Arginine; urea cycle, polyamines	Arginine and Ornithine Degradation	Arginine ABC transporter, permease protein ArtQ	0	0	0.0133333	0.0140281	0.0365854	0	0	0.0101833	0	0	0.0833333	0	0
Amino Acids and Derivatives	Arginine; urea cycle, polyamines	Arginine and Ornithine Degradation	Arginine/ornithine ABC transporter, ATP-binding protein AotP	0.0180587	0.0105708	0.0383333	0.0360721	0.0609756	0.0078329	0.0219512	0.0162933	0	0	0.0416667	0	0.04
Amino Acids and Derivatives	Arginine; urea cycle, polyamines	Arginine and Ornithine Degradation	Arginine/ornithine ABC transporter, periplasmic arginine/ornithine binding protein	0.00225734	0	0	0.00400802	0	0	0	0.00610998	0	0	0	0	0
Amino Acids and Derivatives	Arginine; urea cycle, polyamines	Arginine and Ornithine Degradation	Arginine/ornithine ABC transporter, permease protein AotM	0	0	0.00333333	0.00400802	0	0	0	0	0	0	0	0	0
Amino Acids and Derivatives	Arginine; urea cycle, polyamines	Arginine and Ornithine Degradation	Arginine/ornithine ABC transporter, permease protein AotQ	0.00677201	0.00211416	0.0333333	0.01002	0.0121951	0	0.0097561	0.00814664	0	0	0	0	0
Amino Acids and Derivatives	Arginine; urea cycle, polyamines	Arginine and Ornithine Degradation	Histidine ABC transporter, ATP-binding protein HisP (TC 3.A.1.3.1)	0.0586907	0.0613108	0.103333	0.136273	0.109756	0.0261097	0.0560976	0.0773931	0.128205	0	0.0416667	0	0
Amino Acids and Derivatives	Arginine; urea cycle, polyamines	Arginine and Ornithine Degradation	Histidine ABC transporter, histidine-binding periplasmic protein precursor HisJ (TC 3.A.1.3.1)	0.00451467	0	0	0.00200401	0	0	0	0.00407332	0	0	0	0	0
Amino Acids and Derivatives	Arginine; urea cycle, polyamines	Arginine and Ornithine Degradation	Histidine ABC transporter, permease protein HisM (TC 3.A.1.3.1)	0.0609481	0.0739958	0.07	0.0881764	0.0609756	0.0287206	0.0243902	0.0835031	0.0769231	0	0.0416667	0	0.12
Amino Acids and Derivatives	Arginine; urea cycle, polyamines	Arginine and Ornithine Degradation	Histidine ABC transporter, permease protein HisQ (TC 3.A.1.3.1)	0.00677201	0.00211416	0.00833333	0.00801603	0	0	0	0.0101833	0	0	0	0	0
Amino Acids and Derivatives	Arginine; urea cycle, polyamines	Polyamine Metabolism	ABC transporter, periplasmic spermidine putrescine-binding protein PotD (TC 3.A.1.11.1)	0.1693	0.205074	0.233333	0.242485	0.182927	0.104439	0.197561	0.118126	0.102564	0.1	0.541667	0.176471	0.24
Amino Acids and Derivatives	Arginine; urea cycle, polyamines	Polyamine Metabolism	Putrescine ABC transporter putrescine-binding protein PotF (TC 3.A.1.11.2)	0.119639	0.128964	0.133333	0.216433	0.109756	0.0496084	0.0926829	0.142566	0.128205	0	0.0416667	0	0.08
Amino Acids and Derivatives	Arginine; urea cycle, polyamines	Polyamine Metabolism	Spermidine Putrescine ABC transporter permease component PotB (TC 3.A.1.11.1)	0.126411	0.143763	0.155	0.202405	0.219512	0.10705	0.173171	0.156823	0.205128	0.1	0.291667	0.0588235	0.2
Amino Acids and Derivatives	Arginine; urea cycle, polyamines	Polyamine Metabolism	Spermidine Putrescine ABC transporter permease component potC (TC_3.A.1.11.1)	0.128668	0.0951374	0.12	0.172345	0.0609756	0.0496084	0.109756	0.152749	0.102564	0.1	0.208333	0	0.12
Amino Acids and Derivatives	Arginine; urea cycle, polyamines	Urea decomposition	Urea ABC transporter, ATPase protein UrtD	0.194131	0.114165	0.163333	0.196393	0.231707	0.0939948	0.114634	0.107943	0.0512821	0.05	0.0416667	0	0.12
Amino Acids and Derivatives	Arginine; urea cycle, polyamines	Urea decomposition	Urea ABC transporter, ATPase protein UrtE	0.151242	0.0993658	0.116667	0.174349	0.0609756	0.0600522	0.12439	0.10387	0.128205	0.1	0.208333	0	0.16
Amino Acids and Derivatives	Arginine; urea cycle, polyamines	Urea decomposition	Urea ABC transporter, permease protein UrtB	0.243792	0.171247	0.228333	0.310621	0.158537	0.148825	0.146341	0.199593	0.102564	0.05	0.25	0.0588235	0.24
Amino Acids and Derivatives	Arginine; urea cycle, polyamines	Urea decomposition	Urea ABC transporter, permease protein UrtC	0.214447	0.226216	0.208333	0.258517	0.243902	0.125326	0.136585	0.187373	0.102564	0.1	0.125	0.176471	0.16
Amino Acids and Derivatives	Arginine; urea cycle, polyamines	Urea decomposition	Urea ABC transporter, urea binding protein	0.216704	0.207188	0.26	0.272545	0.317073	0.133159	0.209756	0.258656	0.307692	0.1	0.25	0.117647	0.28
Amino Acids and Derivatives	Arginine; urea cycle, polyamines	Urea decomposition	Urea carboxylase-related ABC transporter, ATPase protein	0.0361174	0.0401691	0.045	0.0280561	0.0731707	0.0313316	0.0219512	0.0488798	0	0	0.0416667	0	0
Amino Acids and Derivatives	Arginine; urea cycle, polyamines	Urea decomposition	Urea carboxylase-related ABC transporter, periplasmic substrate-binding protein	0.0316027	0.0528541	0.0583333	0.0621242	0.158537	0.0156658	0.0292683	0.0488798	0.025641	0	0	0	0.04
Amino Acids and Derivatives	Arginine; urea cycle, polyamines	Urea decomposition	Urea carboxylase-related ABC transporter, permease protein	0.0248307	0.0338266	0.04	0.0320641	0.134146	0.0261097	0.0170732	0.0468432	0.025641	0	0	0	0
Amino Acids and Derivatives	Lysine, threonine, methionine, and cysteine	Methionine Biosynthesis	Methionine ABC transporter ATP-binding protein	0.155756	0.205074	0.18	0.176353	0.158537	0.138381	0.153659	0.193483	0.333333	0.2	0.333333	0.411765	0.32
Amino Acids and Derivatives	Lysine, threonine, methionine, and cysteine	Methionine Biosynthesis	Methionine ABC transporter permease protein	0.0112867	0.00845666	0.015	0.0260521	0.0121951	0.0078329	0.0097561	0.0203666	0	0	0.0416667	0	0
Amino Acids and Derivatives	Lysine, threonine, methionine, and cysteine	Methionine Biosynthesis	Methionine ABC transporter substrate-binding protein	0.013544	0.0211416	0.0533333	0.0621242	0.121951	0.0156658	0.0243902	0.0264766	0	0	0.0833333	0	0
Carbohydrates	-	Lacto-N-Biose I and Galacto-N-Biose Metabolic Pathway	Predicted galacto-N-biose-/lacto-N-biose I ABC transporter, permease component 1	0.00225734	0	0	0	0	0	0	0	0	0	0	0	0
Carbohydrates	-	Sugar utilization in Thermotogales	Alpha-1,4-digalacturonate ABC transporter, permease protein 2	0	0.00211416	0.00166667	0	0	0	0	0.00203666	0	0	0	0	0
Carbohydrates	-	Sugar utilization in Thermotogales	Glycerol-3-phosphate ABC transporter, periplasmic glycerol-3-phosphate-binding protein (TC 3.A.1.1.3)	0.27088	0.264271	0.336667	0.330661	0.341463	0.148825	0.295122	0.234216	0.230769	0.4	0.541667	0.235294	0.52
Carbohydrates	-	Sugar utilization in Thermotogales	Glycerol-3-phosphate ABC transporter, permease protein UgpA (TC 3.A.1.1.3)	0.451467	0.443975	0.518333	0.58517	0.341463	0.415144	0.570732	0.468432	0.102564	0.35	0.708333	0.117647	0.44
Carbohydrates	-	Sugar utilization in Thermotogales	Glycerol-3-phosphate ABC transporter, permease protein UgpE (TC 3.A.1.1.3)	0.205418	0.181818	0.21	0.244489	0.121951	0.151436	0.207317	0.207739	0.102564	0.1	0.333333	0.235294	0.4
Carbohydrates	-	Sugar utilization in Thermotogales	Maltose/maltodextrin ABC transporter 2, permease protein MalF2	0	0	0	0.00200401	0	0.00261097	0	0	0	0	0	0	0
Carbohydrates	-	Sugar utilization in Thermotogales	Maltose/maltodextrin ABC transporter 2, substrate binding periplasmic protein MalE2	0.00225734	0	0.00166667	0.00200401	0	0	0	0	0	0	0	0	0
Carbohydrates	-	Sugar utilization in Thermotogales	Myo-inositol ABC transporter, ATP-binding protein InoK	0.00451467	0.00422833	0	0.00200401	0	0	0	0	0	0	0	0	0
Carbohydrates	-	Sugar utilization in Thermotogales	Myo-inositol ABC transporter, periplasmic sugar-binding protein InoE	0	0	0.00166667	0	0	0	0	0	0	0	0	0	0
Carbohydrates	-	Sugar utilization in Thermotogales	Predicted galactoside ABC transporter, ATP-binding protein 2	0.00225734	0	0	0	0	0	0.00243902	0	0	0	0	0	0
Carbohydrates	-	Sugar utilization in Thermotogales	Predicted galactoside ABC transporter, sugar-binding protein	0.00225734	0.00211416	0	0	0	0	0	0	0	0	0	0	0
Carbohydrates	-	Sugar utilization in Thermotogales	Predicted trehalose ABC transporter, permease component 1, Archaea-type	0.00677201	0.00422833	0.00166667	0	0	0	0.00243902	0	0	0	0	0	0
Carbohydrates	-	Sugar utilization in Thermotogales	Predicted trehalose ABC transporter, permease component 2, Archaea-type	0.00225734	0	0	0	0	0	0	0	0	0	0	0	0
Carbohydrates	-	Sugar utilization in Thermotogales	Predicted trehalose ABC transporter, substrate-binding component, Archaea-type	0	0.00211416	0	0.00200401	0	0	0	0.00610998	0	0	0	0	0
Carbohydrates	-	Sugar utilization in Thermotogales	Xylan oligosaccharide ABC transporter, ATP-binding protein 2	0	0	0	0.00601202	0	0	0	0.00203666	0	0	0.0416667	0	0
Carbohydrates	-	Sugar utilization in Thermotogales	Xylan oligosaccharide ABC transporter, permease component 2	0.00225734	0.00211416	0.01	0.00200401	0	0	0	0	0	0	0	0	0
Carbohydrates	-	Sugar utilization in Thermotogales	Xylose ABC transporter, ATP-binding component	0	0	0.005	0.00601202	0	0.00261097	0.00487805	0	0	0	0	0	0
Carbohydrates	-	Sugar utilization in Thermotogales	Xylose ABC transporter, permease component	0.00225734	0	0.00166667	0	0	0.00261097	0	0	0	0	0	0	0
Carbohydrates	-	Sugar utilization in Thermotogales	Xylose ABC transporter, substrate-binding component	0.00225734	0.00211416	0.00166667	0.00200401	0	0	0	0	0	0	0	0	0
Carbohydrates	-	Sugar utilization in Thermotogales	Xylose oligosaccharides ABC transporter, sugar-binding protein	0	0.00211416	0	0	0	0	0	0	0	0	0	0	0
Carbohydrates	Aminosugars	(GlcNAc)2 Catabolic Operon	(GlcNAc)2 ABC transporter, ATP-binding component 1	0.013544	0.012685	0.0266667	0.0140281	0.0121951	0.0104439	0.00731707	0.00814664	0	0	0	0	0
Carbohydrates	Aminosugars	(GlcNAc)2 Catabolic Operon	(GlcNAc)2 ABC transporter, ATP-binding component 2	0.00225734	0.00845666	0.0233333	0.0200401	0.0121951	0.0130548	0.0097561	0.00203666	0	0	0	0	0
Carbohydrates	Aminosugars	(GlcNAc)2 Catabolic Operon	(GlcNAc)2 ABC transporter, periplasmic substrate-binding protein	0.00677201	0.0232558	0.0816667	0.0460922	0.121951	0	0.0195122	0.0162933	0	0	0	0	0
Carbohydrates	Aminosugars	(GlcNAc)2 Catabolic Operon	(GlcNAc)2 ABC transporter, permease component 1	0.00902935	0.0105708	0.0466667	0.0420842	0.0365854	0	0.0121951	0.00814664	0	0	0	0	0
Carbohydrates	Aminosugars	(GlcNAc)2 Catabolic Operon	(GlcNAc)2 ABC transporter, permease component 2	0.0158014	0.0190275	0.03	0.0360721	0.0121951	0.00261097	0.0146341	0.00203666	0	0	0	0	0
Carbohydrates	Central carbohydrate metabolism	Peripheral Glucose Catabolism Pathways	Glucose ABC transporter, ATP-binding subunit (EC 3.6.3.-)	0.00677201	0.00211416	0.00833333	0.00801603	0	0.00261097	0.00731707	0.00407332	0	0	0	0	0
Carbohydrates	Di- and oligosaccharides	Fructooligosaccharides(FOS) and Raffinose Utilization	Multiple sugar ABC transporter, ATP-binding protein	0.162528	0.12685	0.138333	0.156313	0.158537	0.125326	0.204878	0.171079	0	0.05	0.166667	0	0
Carbohydrates	Di- and oligosaccharides	Fructooligosaccharides(FOS) and Raffinose Utilization	Multiple sugar ABC transporter, membrane-spanning permease protein MsmF	0.0361174	0.0274841	0.0283333	0.0280561	0.0365854	0.0365535	0.0414634	0.0285132	0.0769231	0	0.125	0.0588235	0.08
Carbohydrates	Di- and oligosaccharides	Fructooligosaccharides(FOS) and Raffinose Utilization	Multiple sugar ABC transporter, membrane-spanning permease protein MsmG	0.00451467	0.00634249	0.00333333	0.00200401	0	0.00522193	0	0.00407332	0	0	0	0	0
Carbohydrates	Di- and oligosaccharides	Fructooligosaccharides(FOS) and Raffinose Utilization	Multiple sugar ABC transporter, substrate-binding protein	0.0451467	0.0295983	0.04	0.0581162	0.0853659	0.0574413	0.0487805	0.0264766	0	0	0	0	0.04
Carbohydrates	Di- and oligosaccharides	Maltose and Maltodextrin Utilization	Inner membrane ABC transporter permease protein YcjO	0.0609481	0.0465116	0.07	0.0881764	0.0365854	0.0130548	0.0439024	0.0407332	0.0512821	0	0.0833333	0	0.04
Carbohydrates	Di- and oligosaccharides	Maltose and Maltodextrin Utilization	Inner membrane ABC transporter permease protein YcjP	0.0428894	0.0803383	0.0483333	0.0741483	0.0243902	0	0.0634146	0.0733198	0.0769231	0	0.0833333	0	0.04
Carbohydrates	Di- and oligosaccharides	Maltose and Maltodextrin Utilization	Maltose/maltodextrin ABC transporter, permease protein MalF	0.0970655	0.0824524	0.135	0.116232	0.170732	0.0600522	0.1	0.0916497	0.025641	0.1	0	0	0.04
Carbohydrates	Di- and oligosaccharides	Maltose and Maltodextrin Utilization	Maltose/maltodextrin ABC transporter, permease protein MalG	0.139955	0.0845666	0.12	0.178357	0.170732	0.0443864	0.117073	0.136456	0	0.15	0	0	0
Carbohydrates	Di- and oligosaccharides	Maltose and Maltodextrin Utilization	Maltose/maltodextrin ABC transporter, substrate binding periplasmic protein MalE	0.0677201	0.0866808	0.12	0.0801603	0.170732	0.0678851	0.0853659	0.0672098	0	0	0.125	0	0
Carbohydrates	Monosaccharides	D-allose utilization	D-allose ABC transporter, ATPase component	0	0	0.00166667	0	0	0	0	0.00407332	0	0	0	0	0
Carbohydrates	Monosaccharides	Deoxyribose and Deoxynucleoside Catabolism	Putative deoxyribose-specific ABC transporter, ATP-binding protein	0.0406321	0.0359408	0.0333333	0.0340681	0.0121951	0.0391645	0.0317073	0.0305499	0	0.1	0.25	0.0588235	0.04
Carbohydrates	Monosaccharides	Deoxyribose and Deoxynucleoside Catabolism	Putative deoxyribose-specific ABC transporter, permease protein	0.115124	0.109937	0.135	0.172345	0.0853659	0.0835509	0.109756	0.11609	0	0.05	0	0.0588235	0.04
Carbohydrates	Monosaccharides	D-ribose utilization	Predicted nucleoside ABC transporter, ATP-binding component	0.112867	0.158562	0.206667	0.230461	0.134146	0.148825	0.131707	0.162933	0.0769231	0	0.0416667	0	0
Carbohydrates	Monosaccharides	D-ribose utilization	Predicted nucleoside ABC transporter, permease 1 component	0.0880361	0.0909091	0.0883333	0.148297	0.0365854	0.0522193	0.0804878	0.0916497	0.0512821	0	0	0	0
Carbohydrates	Monosaccharides	D-ribose utilization	Predicted nucleoside ABC transporter, permease 2 component	0.0812641	0.0845666	0.101667	0.132265	0.0609756	0.0600522	0.0902439	0.105906	0.0769231	0	0	0	0
Carbohydrates	Monosaccharides	D-ribose utilization	Predicted nucleoside ABC transporter, substrate-binding component	0.0722348	0.0845666	0.0866667	0.158317	0.0609756	0.0496084	0.104878	0.10998	0.153846	0	0	0	0.04
Carbohydrates	Monosaccharides	Fructose utilization	Fructose ABC transporter, ATP-binding component FrcA	0.0519187	0.0761099	0.0666667	0.0741483	0.0609756	0.0443864	0.0487805	0.0631365	0	0	0	0	0
Carbohydrates	Monosaccharides	Fructose utilization	Fructose ABC transporter, permease component FrcC	0.0293454	0.0697674	0.0533333	0.0561122	0.0365854	0.0391645	0.0341463	0.0285132	0.025641	0	0	0	0
Carbohydrates	Monosaccharides	Fructose utilization	Fructose ABC transporter, substrate-binding component FrcB	0.0790068	0.0655391	0.075	0.0741483	0.0487805	0.0469974	0.0756098	0.0610998	0	0	0	0	0
Carbohydrates	Monosaccharides	L-fucose utilization	Possible fucose ABC transporter, ATP-binding component	0.00677201	0.0169133	0.00166667	0.00601202	0	0.0078329	0.00731707	0.00407332	0	0	0	0	0
Carbohydrates	Monosaccharides	L-fucose utilization	Possible fucose ABC transporter, permease component	0	0	0	0.00400802	0	0	0.00243902	0	0	0	0	0	0
Carbohydrates	Monosaccharides	L-rhamnose utilization	Predicted L-rhamnose ABC transporter, ATP-binding component	0.027088	0.0274841	0.0166667	0.0380762	0.0487805	0.0208877	0.0219512	0.01222	0	0	0.0416667	0	0
Carbohydrates	Monosaccharides	L-rhamnose utilization	Predicted L-rhamnose ABC transporter, substrate-binding component	0.0180587	0.0295983	0.0316667	0.0340681	0.0609756	0.00522193	0.0146341	0.0203666	0	0	0.0416667	0	0
Carbohydrates	Monosaccharides	L-rhamnose utilization	Predicted L-rhamnose ABC transporter, transmembrane component 1	0.00677201	0.0232558	0.0166667	0.0220441	0	0.0078329	0.00731707	0.0142566	0	0	0.0416667	0	0
Carbohydrates	Monosaccharides	L-rhamnose utilization	Predicted L-rhamnose ABC transporter, transmembrane component 2	0.00902935	0.012685	0.0233333	0.01002	0.0487805	0.00261097	0.0097561	0.00610998	0	0	0	0	0
Carbohydrates	Monosaccharides	Xylose utilization	Possible alpha-xyloside ABC transporter, permease component	0.00451467	0.00845666	0	0.00801603	0	0.00261097	0.0097561	0.0101833	0	0	0	0	0
Carbohydrates	Monosaccharides	Xylose utilization	Xylose ABC transporter, periplasmic xylose-binding protein XylF	0.027088	0.0359408	0.0316667	0.0641283	0.0121951	0.00261097	0.0414634	0.0346232	0	0	0.0416667	0	0
Carbohydrates	Monosaccharides	Xylose utilization	Xylose ABC transporter, permease protein XylH	0.0293454	0.0295983	0.0566667	0.12024	0.0487805	0.0130548	0.0414634	0.0468432	0.025641	0	0	0	0
Carbohydrates	Sugar alcohols	Erythritol utilization	Predicted erythritol ABC transporter 1, ATP-binding component 1	0	0	0	0.00200401	0	0.00522193	0	0.00203666	0	0	0	0	0
Carbohydrates	Sugar alcohols	Erythritol utilization	Predicted erythritol ABC transporter 1, ATP-binding component 2	0	0	0.00333333	0.00400802	0	0.00261097	0	0.00203666	0	0	0	0	0
Carbohydrates	Sugar alcohols	Erythritol utilization	Predicted erythritol ABC transporter 1, permease component 1	0.00902935	0.00422833	0.01	0.00801603	0.0121951	0.00261097	0.00731707	0.00407332	0	0	0	0	0
Carbohydrates	Sugar alcohols	Erythritol utilization	Predicted erythritol ABC transporter 1, permease component 2	0.0112867	0.00422833	0.00833333	0.00601202	0.0365854	0.00261097	0.00487805	0.00203666	0	0	0	0	0
Carbohydrates	Sugar alcohols	Erythritol utilization	Predicted erythritol ABC transporter 1, substrate-binding component	0.020316	0.00634249	0.01	0.01002	0.0121951	0.00522193	0.0121951	0.00610998	0	0	0	0	0
Carbohydrates	Sugar alcohols	Erythritol utilization	Predicted erythritol ABC transporter 2, ATP-binding component	0.00225734	0	0.005	0.0140281	0.0243902	0	0	0	0	0	0	0	0
Carbohydrates	Sugar alcohols	Erythritol utilization	Predicted erythritol ABC transporter 2, hypothetical lipoprotein	0	0	0	0.00200401	0	0	0	0	0	0	0	0	0
Carbohydrates	Sugar alcohols	Erythritol utilization	Predicted erythritol ABC transporter 2, permease component	0	0.00211416	0.005	0.01002	0	0	0	0	0	0	0	0	0
Carbohydrates	Sugar alcohols	Erythritol utilization	Predicted erythritol ABC transporter 2, substrate-binding component	0.00451467	0	0.00666667	0.00801603	0	0	0	0.00203666	0	0	0	0	0
Carbohydrates	Sugar alcohols	Glycerol and Glycerol-3-phosphate Uptake and Utilization	Glycerol-3-phosphate ABC transporter, ATP-binding protein UgpC (TC 3.A.1.1.3)	0.494357	0.522199	0.501667	0.559118	0.45122	0.409922	0.47561	0.494908	0.307692	0.2	0.375	0.117647	0.44
Cell Wall and Capsule	Capsular and extracellular polysacchrides	Capsular Polysaccharide (CPS) of Campylobacter	Capsular polysaccharide ABC transporter, ATP-binding protein KpsT	0.0812641	0.0824524	0.101667	0.142285	0.268293	0.0496084	0.0853659	0.0977597	0.512821	0.25	0.375	0.352941	0.16
Cell Wall and Capsule	Capsular and extracellular polysacchrides	Capsular Polysaccharide (CPS) of Campylobacter	Capsular polysaccharide ABC transporter, permease protein KpsM	0.00902935	0.0211416	0.00666667	0.01002	0.0243902	0.0104439	0.0170732	0.00610998	0	0	0	0	0
Cell Wall and Capsule	Cell wall of Mycobacteria	mycolic acid synthesis	PROBABLE DAUNORUBICIN-DIM-TRANSPORT ATP-BINDING PROTEIN ABC TRANSPORTER DRRA	0	0	0.00166667	0.00200401	0	0.00261097	0	0	0	0	0	0	0
Cell Wall and Capsule	Gram-Negative cell wall components	KDO2-Lipid A biosynthesis	Lipopolysaccharide ABC transporter, ATP-binding protein LptB	0.164786	0.141649	0.181667	0.166333	0.158537	0.109661	0.107317	0.14664	0.0769231	0.1	0.125	0.0588235	0.04
Cell Wall and Capsule	Gram-Negative cell wall components	Lipopolysaccharide assembly	Uncharacterized ABC transporter, ATP-binding protein YrbF	0.0248307	0.0443975	0.0833333	0.0921844	0.121951	0.0287206	0.0365854	0.0610998	0.0769231	0	0.0416667	0	0.04
Cell Wall and Capsule	Gram-Negative cell wall components	Lipopolysaccharide assembly	Uncharacterized ABC transporter, auxiliary component YrbC	0.00677201	0.0211416	0.05	0.0380762	0.0609756	0.0130548	0.0243902	0.0203666	0	0	0	0	0
Cell Wall and Capsule	Gram-Negative cell wall components	Lipopolysaccharide assembly	Uncharacterized ABC transporter, periplasmic component YrbD	0.0180587	0.0211416	0.0616667	0.0460922	0.0609756	0.0339426	0.0121951	0.0162933	0	0	0	0	0.04
Cell Wall and Capsule	Gram-Negative cell wall components	Lipopolysaccharide assembly	Uncharacterized ABC transporter, permease component YrbE	0.0564334	0.0486258	0.105	0.0841683	0.109756	0.0261097	0.0317073	0.0162933	0.025641	0	0.0833333	0	0
Clustering-based subsystems	-	Listeria bile tolerance locus BltB	ABC transporter, ATP-binding protein in BtlB locus	0.00225734	0	0.00333333	0.00200401	0	0.00261097	0.00243902	0.00407332	0	0	0	0	0.04
Clustering-based subsystems	-	Putative hemin transporter	Hemin ABC transporter, permease protein	0.0112867	0.02537	0.0683333	0.0741483	0.0487805	0.0208877	0.0195122	0.0285132	0.0512821	0	0	0	0
Clustering-based subsystems	-	USS-DB-1	Sugar ABC transporter, periplasmic sugar-binding protein USSDB1B	0	0	0	0	0	0	0	0.00203666	0	0	0	0	0
Clustering-based subsystems	-	USS-DB-1	Sugar ABC transporter, sugar permease protein 1 USSDB1C	0.00225734	0	0	0	0.0121951	0	0	0	0	0.05	0.0416667	0	0
Clustering-based subsystems	-	USS-DB-1	Sugar ABC transporter, sugar permease protein 2 USSDB1D	0.00451467	0.00845666	0.00166667	0	0	0	0.00243902	0.00407332	0	0	0	0	0
Clustering-based subsystems	-	USS-DB-6	ABC transporter ATP-binding protein USSDB6B	0.0158014	0	0.00833333	0	0.0121951	0.0156658	0.0170732	0.00610998	0.0769231	0.15	0.0833333	0.235294	0.08
Clustering-based subsystems	Carbohydrates	Cluster Ytf and putative sugar transporter	Putative sugar ABC transport system, ATP-binding protein YtfR (EC 3.6.3.17)	0.00451467	0	0.0116667	0.0160321	0	0.00261097	0.00487805	0.00203666	0	0	0	0	0
Clustering-based subsystems	Carbohydrates	Cluster Ytf and putative sugar transporter	Putative sugar ABC transport system, periplasmic binding protein YtfQ precursor	0	0	0.00166667	0	0	0	0	0	0	0	0	0	0
Clustering-based subsystems	Carbohydrates	Cluster Ytf and putative sugar transporter	Putative sugar ABC transport system, permease protein YjfF	0.00225734	0.00422833	0.00166667	0.00200401	0	0	0	0	0	0	0	0	0
Clustering-based subsystems	Phosphate metabolism	PhoR-PhoB two-component regulatory system	Phosphate ABC transporter, periplasmic phosphate-binding protein PstS (TC 3.A.1.7.1)	0.790068	0.682875	0.676667	0.631263	0.768293	0.527415	0.595122	0.668024	0.410256	0.55	1.25	0.411765	1.16
Clustering-based subsystems	Protein export?	CBSS-393121.3.peg.2760	ABC transporter ATP-binding protein uup	0.0406321	0.0443975	0.0916667	0.0801603	0.0121951	0.0391645	0.0609756	0.0488798	0.025641	0.05	0.166667	0.0588235	0.08
Clustering-based subsystems	Putative GGDEF domain protein related to agglutinin secretion	CBSS-323850.3.peg.3284	ABC transporter, transmembrane region:ABC transporter:Peptidase C39, bacteriocin processing	0.121896	0.122622	0.12	0.126253	0.195122	0.0652742	0.163415	0.10387	0.384615	0.1	0.166667	0.117647	0.12
Cofactors, Vitamins, Prosthetic Groups, Pigments	-	Thiamin biosynthesis	Hydroxymethylpyrimidine ABC transporter, ATPase component	0.0609481	0.0465116	0.0683333	0.0480962	0.0609756	0.0522193	0.0609756	0.0610998	0.0769231	0	0	0	0
Cofactors, Vitamins, Prosthetic Groups, Pigments	-	Thiamin biosynthesis	Hydroxymethylpyrimidine ABC transporter, substrate-binding component	0.110609	0.0782241	0.12	0.168337	0.0487805	0.0496084	0.0658537	0.11609	0.102564	0	0.0833333	0	0.28
Cofactors, Vitamins, Prosthetic Groups, Pigments	-	Thiamin biosynthesis	Hydroxymethylpyrimidine ABC transporter, transmembrane component	0.0902935	0.133192	0.116667	0.118236	0.0731707	0.0704961	0.1	0.105906	0.128205	0	0.0833333	0	0.16
Cofactors, Vitamins, Prosthetic Groups, Pigments	-	Thiamin biosynthesis	Thiamin ABC transporter, ATPase component	0.0316027	0.0486258	0.0566667	0.0961924	0	0.0391645	0.0268293	0.01222	0.102564	0.1	0.375	0.0588235	0.12
Cofactors, Vitamins, Prosthetic Groups, Pigments	-	Thiamin biosynthesis	Thiamin ABC transporter, substrate-binding component	0.0767494	0.0845666	0.146667	0.130261	0.109756	0.0626632	0.109756	0.120163	0.179487	0.2	0.291667	0.176471	0.24
Cofactors, Vitamins, Prosthetic Groups, Pigments	-	Thiamin biosynthesis	Thiamin ABC transporter, transmembrane component	0.0316027	0.0676533	0.125	0.166333	0.0365854	0.0287206	0.0365854	0.0610998	0.0769231	0.05	0.166667	0.117647	0.04
Cofactors, Vitamins, Prosthetic Groups, Pigments	Folate and pterines	Molybdenum cofactor biosynthesis	Molybdenum ABC transporter, periplasmic molybdenum-binding protein ModA (TC 3.A.1.8.1)	0.0677201	0.0486258	0.0766667	0.0841683	0.158537	0.0417755	0.0585366	0.0590631	0.282051	0.3	0.333333	0.235294	0.44
Cofactors, Vitamins, Prosthetic Groups, Pigments	Tetrapyrroles	Coenzyme B12 biosynthesis	Vitamin B12 ABC transporter, ATPase component BtuD	0.027088	0.0232558	0.0466667	0.0440882	0.0487805	0.0182768	0.0195122	0.0203666	0	0.1	0.333333	0	0.16
Cofactors, Vitamins, Prosthetic Groups, Pigments	Tetrapyrroles	Coenzyme B12 biosynthesis	Vitamin B12 ABC transporter, B12-binding component BtuF	0.027088	0.0591966	0.075	0.0661323	0.0853659	0.0365535	0.0439024	0.0509165	0	0.25	0.333333	0.117647	0.28
Cofactors, Vitamins, Prosthetic Groups, Pigments	Tetrapyrroles	Coenzyme B12 biosynthesis	Vitamin B12 ABC transporter, permease component BtuC	0.0293454	0.10148	0.055	0.0681363	0.0243902	0.0966057	0.0512195	0.0733198	0.0769231	0.25	0.416667	0.176471	0.2
Iron acquisition and metabolism	-	ABC transporter [iron.B12.siderophore.hemin]	ABC transporter (iron.B12.siderophore.hemin) , ATP-binding component	0	0.00634249	0.00833333	0.00601202	0	0.00522193	0.00731707	0.00610998	0	0	0	0	0
Iron acquisition and metabolism	-	ABC transporter [iron.B12.siderophore.hemin]	ABC transporter (iron.B12.siderophore.hemin) , periplasmic substrate-binding component	0.00902935	0.00634249	0.0116667	0.012024	0	0.0130548	0	0.0101833	0	0	0	0	0
Iron acquisition and metabolism	-	ABC transporter [iron.B12.siderophore.hemin]	ABC transporter (iron.B12.siderophore.hemin) , permease component	0.00677201	0.00845666	0.0116667	0.00801603	0.0121951	0.0078329	0	0.0101833	0	0	0	0	0
Iron acquisition and metabolism	-	ABC-type iron transport system	ABC Fe3+ siderophore transporter, inner membrane subunit	0.00677201	0	0	0	0	0	0	0	0	0	0	0	0
Iron acquisition and metabolism	-	Campylobacter Iron Metabolism	Ferric iron ABC transporter, iron-binding protein	0.663657	0.598309	0.59	0.725451	0.585366	0.381201	0.556098	0.602851	0.179487	0.15	0.375	0.0588235	0.6
Iron acquisition and metabolism	-	Campylobacter Iron Metabolism	Ferric iron ABC transporter, permease protein	0.616253	0.653277	0.663333	0.831663	0.756098	0.454308	0.478049	0.551935	0.25641	0	0.166667	0	0.16
Iron acquisition and metabolism	-	Heme, hemin uptake and utilization systems in GramPositives	Heme ABC transporter (Streptococcus), ATP-binding protein	0	0	0	0.00200401	0	0	0	0	0	0	0	0	0
Iron acquisition and metabolism	-	Heme, hemin uptake and utilization systems in GramPositives	Heme ABC transporter, ATPase component HmuV	0	0	0	0	0	0	0	0	0	0	0	0	0.04
Iron acquisition and metabolism	-	Heme, hemin uptake and utilization systems in GramPositives	Heme ABC transporter, cell surface heme and hemoprotein receptor HmuT	0	0.00211416	0	0	0	0	0	0	0	0	0	0	0
Iron acquisition and metabolism	-	Heme, hemin uptake and utilization systems in GramPositives	Heme ABC transporter, permease protein HmuU	0.00225734	0.00211416	0.00333333	0.00200401	0	0	0	0	0	0	0	0	0
Iron acquisition and metabolism	-	Heme, hemin uptake and utilization systems in GramPositives	Heme ABC type transporter HtsABC, heme-binding protein	0	0	0	0.00200401	0	0.00261097	0	0	0	0	0	0	0
Iron acquisition and metabolism	-	Heme, hemin uptake and utilization systems in GramPositives	Iron compound ABC uptake transporter permease protein	0	0	0	0	0	0	0.00487805	0	0	0	0	0	0
Iron acquisition and metabolism	-	Heme, hemin uptake and utilization systems in GramPositives	Iron compound ABC uptake transporter substrate-binding protein	0	0	0	0.00400802	0	0	0	0	0	0	0	0	0
Iron acquisition and metabolism	-	Heme, hemin uptake and utilization systems in GramPositives	Uncharacterized iron compound ABC uptake transporter, ATP-binding protein	0	0	0	0	0.0121951	0	0	0	0	0	0	0	0
Iron acquisition and metabolism	-	Heme, hemin uptake and utilization systems in GramPositives	Uncharacterized iron compound ABC uptake transporter, permease protein	0	0	0.00166667	0	0.0121951	0	0	0	0	0	0	0	0
Iron acquisition and metabolism	-	Iron acquisition in Streptococcus	Ferric iron ABC transporter, ATP-binding protein	0.187359	0.179704	0.243333	0.308617	0.170732	0.151436	0.168293	0.175153	0.153846	0	0.166667	0	0.16
Iron acquisition and metabolism	-	Iron acquisition in Vibrio	Catechol siderophore ABC transporter, ATP-binding component	0	0.00422833	0.0166667	0.0140281	0	0.00522193	0	0.00203666	0	0	0	0	0
Iron acquisition and metabolism	-	Iron acquisition in Vibrio	Catechol siderophore ABC transporter, permease component	0	0	0.03	0.01002	0	0.00261097	0.00487805	0	0	0	0	0	0
Iron acquisition and metabolism	-	Iron acquisition in Vibrio	Catechol siderophore ABC transporter, substrate-binding protein	0	0.00211416	0.0116667	0.00601202	0	0.00261097	0	0	0	0	0	0	0
Iron acquisition and metabolism	-	Iron acquisition in Vibrio	Ferric aerobactin ABC transporter, ATPase component	0	0.00211416	0.01	0	0	0	0	0.00203666	0	0	0	0	0
Iron acquisition and metabolism	-	Iron acquisition in Vibrio	Ferric aerobactin ABC transporter, periplasmic substrate binding protein	0	0	0.01	0	0	0.00261097	0.00243902	0.00203666	0	0	0	0	0
Iron acquisition and metabolism	-	Iron acquisition in Vibrio	Ferric aerobactin ABC transporter, permease component	0	0.0105708	0.03	0.00601202	0	0.00261097	0	0	0	0	0	0	0
Iron acquisition and metabolism	-	Iron acquisition in Vibrio	Ferric hydroxamate ABC transporter (TC 3.A.1.14.3), ATP-binding protein FhuC	0.00677201	0.00634249	0.015	0.012024	0	0.00261097	0.00487805	0.00814664	0	0	0	0	0
Iron acquisition and metabolism	-	Iron acquisition in Vibrio	Ferric hydroxamate ABC transporter (TC 3.A.1.14.3), periplasmic substrate binding protein FhuD	0.00225734	0.00422833	0.00666667	0.0160321	0	0	0.00487805	0.00203666	0	0	0	0	0
Iron acquisition and metabolism	-	Iron acquisition in Vibrio	Ferric hydroxamate ABC transporter (TC 3.A.1.14.3), permease component FhuB	0.00677201	0	0.0216667	0.0240481	0.0243902	0	0	0.00814664	0	0	0	0	0
Iron acquisition and metabolism	Siderophores	Petrobactin-mediated iron uptake system	Petrobactin ABC transporter, periplasmic binding protein	0.00225734	0	0	0	0	0	0	0.00203666	0	0	0	0	0
Iron acquisition and metabolism	Siderophores	Petrobactin-mediated iron uptake system	Petrobactin ABC transporter, permease protein I	0.00225734	0	0	0	0	0	0	0	0	0	0	0	0
Iron acquisition and metabolism	Siderophores	Salmochelin-mediated Iron Acquisition	ABC transporter protein IroC	0	0	0.00166667	0	0	0	0	0.00203666	0	0	0	0	0
Iron acquisition and metabolism	Siderophores	Siderophore Achromobactin	Siderophore achromobactin ABC transporter, permease protein	0	0	0	0.00200401	0	0	0	0.00203666	0	0	0	0	0
Iron acquisition and metabolism	Siderophores	Siderophore pyochelin	ABC efflux pump, fused inner membrane and ATPase subunits in pyochelin gene cluster	0	0	0	0.00200401	0	0	0	0	0	0	0	0	0
Iron acquisition and metabolism	Siderophores	Siderophore Pyoverdine	ABC transporter in pyoverdin gene cluster, ATP-binding component	0	0	0	0	0.0121951	0	0	0	0	0	0	0	0
Iron acquisition and metabolism	Siderophores	Siderophore Pyoverdine	ABC transporter in pyoverdin gene cluster, permease component	0.00451467	0	0.00166667	0	0	0	0	0.00203666	0	0	0	0	0
Iron acquisition and metabolism	Siderophores	Siderophore Pyoverdine	FIG014801: Cation ABC transporter, periplasmic cation-binding protein	0	0	0	0	0.0243902	0.00261097	0	0.00407332	0	0	0	0	0.04
Iron acquisition and metabolism	Siderophores	Siderophore Staphylobactin	Siderophore staphylobactin ABC transporter, permease protein SirB	0	0	0	0.00200401	0	0	0	0	0	0	0	0	0
Iron acquisition and metabolism	Siderophores	Siderophore Staphylobactin	Siderophore staphylobactin ABC transporter, permease protein SirB, putative	0	0	0	0.00200401	0	0	0	0	0	0	0	0	0
Iron acquisition and metabolism	Siderophores	Vibrioferrin synthesis	Ferrichrome ABC transporter (ATP binding subunit) PvuE	0	0	0.00666667	0.00200401	0	0.00261097	0	0.00203666	0	0	0	0	0
Iron acquisition and metabolism	Siderophores	Vibrioferrin synthesis	Ferrichrome ABC transporter (permease) PvuC	0	0	0.00333333	0.012024	0.0121951	0	0	0.00203666	0	0	0	0	0
Iron acquisition and metabolism	Siderophores	Vibrioferrin synthesis	Ferrichrome ABC transporter (permease) PvuD	0	0	0.01	0.0140281	0	0	0	0.00203666	0	0	0	0	0
Iron acquisition and metabolism	Siderophores	Vibrioferrin synthesis	Ferrichrome ABC transporter, periplasmic iron-binding protein PvuB	0	0.00211416	0.005	0.0140281	0.0121951	0.00261097	0	0.00203666	0	0	0	0	0
Membrane Transport	-	Choline Transport	Choline ABC transporter ATP-binding protein	0	0.00634249	0.00166667	0.00400802	0	0.00261097	0.00731707	0.00203666	0	0	0	0	0
Membrane Transport	-	Transport of Manganese	Manganese ABC transporter, ATP-binding protein SitB	0.0586907	0.0613108	0.11	0.0801603	0.0609756	0.0574413	0.0756098	0.0651731	0	0	0	0	0.04
Membrane Transport	-	Transport of Manganese	Manganese ABC transporter, inner membrane permease protein SitC	0.0632054	0.0274841	0.0733333	0.0480962	0.0487805	0.0391645	0.0658537	0.0570265	0.025641	0	0	0	0
Membrane Transport	-	Transport of Manganese	Manganese ABC transporter, inner membrane permease protein SitD	0.0519187	0.0486258	0.0633333	0.0761523	0.0365854	0.0287206	0.0487805	0.0529532	0	0	0	0.0588235	0
Membrane Transport	-	Transport of Manganese	Manganese ABC transporter, periplasmic-binding protein SitA	0.124153	0.0634249	0.121667	0.126253	0.0853659	0.0652742	0.0804878	0.0855397	0	0	0	0	0
Membrane Transport	-	Transport of Nickel and Cobalt	Nickel ABC transporter, periplasmic nickel-binding protein NikA (TC 3.A.1.5.3)	0.00451467	0	0	0	0	0	0.00243902	0	0	0	0	0	0
Membrane Transport	-	Transport of Zinc	Zinc ABC transporter, ATP-binding protein ZnuC	0.288939	0.224101	0.233333	0.266533	0.329268	0.16188	0.270732	0.266802	0.25641	0.25	0.416667	0.235294	0.32
Membrane Transport	-	Transport of Zinc	Zinc ABC transporter, inner membrane permease protein ZnuB	0.306998	0.221987	0.276667	0.258517	0.378049	0.172324	0.25122	0.248473	0.538462	0.45	0.708333	0.588235	0.44
Membrane Transport	-	Transport of Zinc	Zinc ABC transporter, periplasmic-binding protein ZnuA	0.266366	0.171247	0.22	0.208417	0.268293	0.154047	0.187805	0.232179	0.384615	0.5	0.458333	0.411765	0.32
Membrane Transport	ABC transporters	ABC transporter alkylphosphonate (TC 3.A.1.9.1)	Phosphonate ABC transporter ATP-binding protein (TC 3.A.1.9.1)	0.119639	0.17759	0.145	0.236473	0.0731707	0.120104	0.141463	0.152749	0.128205	0	0.166667	0.117647	0.32
Membrane Transport	ABC transporters	ABC transporter alkylphosphonate (TC 3.A.1.9.1)	Phosphonate ABC transporter permease protein phnE (TC 3.A.1.9.1)	0.106095	0.0993658	0.07	0.0961924	0.121951	0.0365535	0.0731707	0.0672098	0.179487	0.25	0.333333	0.117647	0.16
Membrane Transport	ABC transporters	ABC transporter alkylphosphonate (TC 3.A.1.9.1)	Phosphonate ABC transporter permease protein phnE1 (TC 3.A.1.9.1)	0.0835214	0.0782241	0.11	0.210421	0	0.0469974	0.0780488	0.10387	0.0769231	0.05	0.0833333	0	0.08
Membrane Transport	ABC transporters	ABC transporter alkylphosphonate (TC 3.A.1.9.1)	Phosphonate ABC transporter permease protein phnE2 (TC 3.A.1.9.1)	0.0722348	0.0930233	0.0866667	0.162325	0.0121951	0.0496084	0.0902439	0.118126	0.0769231	0	0.125	0	0.08
Membrane Transport	ABC transporters	ABC transporter alkylphosphonate (TC 3.A.1.9.1)	Phosphonate ABC transporter phosphate-binding periplasmic component (TC 3.A.1.9.1)	0.20316	0.205074	0.206667	0.232465	0.134146	0.120104	0.170732	0.224033	0.307692	0.2	0.375	0.294118	0.36
Membrane Transport	ABC transporters	ABC transporter branched-chain amino acid (TC 3.A.1.4.1)	Branched-chain amino acid ABC transporter, amino acid-binding protein (TC 3.A.1.4.1)	0.383747	0.295983	0.341667	0.458918	0.414634	0.169713	0.356098	0.287169	0.230769	0.25	0.625	0.117647	0.56
Membrane Transport	ABC transporters	ABC transporter dipeptide (TC 3.A.1.5.2)	Dipeptide-binding ABC transporter, periplasmic substrate-binding component (TC 3.A.1.5.2)	0.374718	0.382664	0.39	0.503006	0.52439	0.21671	0.363415	0.360489	0.692308	0.45	1.04167	0.705882	0.64
Membrane Transport	ABC transporters	ABC transporter of unknown substrate X	Possible ABC transporter, periplasmic substrate X binding protein precursor	0	0	0	0.00400802	0	0	0	0	0	0	0	0	0
Membrane Transport	ABC transporters	ABC transporter of unknown substrate X	Putative ABC transporter of substrate X, ATP-binding subunit	0	0	0	0	0	0.00261097	0	0	0	0	0	0	0
Membrane Transport	ABC transporters	ABC transporter oligopeptide (TC 3.A.1.5.1)	Oligopeptide ABC transporter, periplasmic oligopeptide-binding protein OppA (TC 3.A.1.5.1)	0.255079	0.283298	0.471667	0.338677	0.231707	0.13577	0.256098	0.281059	0.0769231	0.15	0.75	0.176471	0.12
Membrane Transport	ABC transporters	ABC transporter tungstate (TC 3.A.1.6.2)	ABC-type tungstate transport system, ATP-binding protein	0.013544	0.012685	0.025	0.0400802	0.0121951	0.0104439	0.0170732	0.0142566	0	0	0	0	0.04
Membrane Transport	ABC transporters	ABC transporter tungstate (TC 3.A.1.6.2)	ABC-type tungstate transport system, periplasmic binding protein	0.106095	0.0803383	0.14	0.11022	0.0609756	0.0469974	0.0658537	0.0794297	0	0.05	0.125	0	0.04
Membrane Transport	ABC transporters	ABC transporter tungstate (TC 3.A.1.6.2)	ABC-type tungstate transport system, permease protein	0.0993228	0.0570825	0.0883333	0.0761523	0.0731707	0.073107	0.0804878	0.0570265	0.0512821	0	0.0416667	0	0
Membrane Transport	ABC transporters	ATP-dependent efflux pump transporter Ybh	ABC transport system, permease component YbhR	0.00902935	0.00422833	0.00666667	0	0.0243902	0	0.0146341	0.01222	0.0512821	0.1	0.291667	0.0588235	0.36
Membrane Transport	ABC transporters	ATP-dependent efflux pump transporter Ybh	ABC transport system, permease component YbhS	0.00677201	0.0105708	0.0216667	0.012024	0.0609756	0.0104439	0.0121951	0.0162933	0.025641	0.15	0.208333	0	0
Membrane Transport	ABC transporters	ATP-dependent efflux pump transporter Ybh	ABC transporter multidrug efflux pump, fused ATP-binding domains	0.0519187	0.0295983	0.035	0.0400802	0.0365854	0.0208877	0.0317073	0.0529532	0.128205	0.3	0.166667	0	0.48
Membrane Transport	ABC transporters	Periplasmic-Binding-Protein-Dependent Transport System for 伪-Glucosides	ABC alpha-glucoside transporter, inner membrane subunit AglF	0.0880361	0.0972516	0.138333	0.164329	0.109756	0.0704961	0.1	0.142566	0.0769231	0	0.125	0	0.12
Membrane Transport	Protein secretion system, Type I	Type I protein secretion systems	ABC exporter for hemopore HasA, ATP-binding component HasD	0.00677201	0.0105708	0.00666667	0.0220441	0	0.00261097	0.0121951	0.00814664	0	0	0.125	0	0.04
Membrane Transport	Protein secretion system, Type I	Type I protein secretion systems	ABC exporter for hemopore HasA, membrane fusion protein (MFP) family component HasE	0	0.00422833	0	0	0	0	0	0	0	0	0.0833333	0	0
Membrane Transport	Protein secretion system, Type I	Type I protein secretion systems	ABC exporter for hemopore HasA, outer membrane component HasF	0	0	0	0.00200401	0	0	0	0	0	0	0	0	0
Membrane Transport	Protein secretion system, Type I	Type I protein secretion systems	ABC-type protease exporter, ATP-binding component PrtD/AprD	0.0474041	0.0147992	0.02	0.0320641	0.0365854	0.0208877	0.0243902	0.0366599	0	0.05	0	0	0.04
Membrane Transport	Protein secretion system, Type I	Type I protein secretion systems	ABC-type protease exporter, membrane fusion protein (MFP) family component PrtE/AprE	0.013544	0.012685	0.0283333	0.0220441	0.0243902	0	0.0195122	0.0101833	0	0	0	0	0
Membrane Transport	Protein translocation across cytoplasmic membrane	EcsAB transporter affecting expression and secretion of secretory preproteins	ABC transporter, ATP-binding protein EcsA	0	0.00422833	0.00166667	0	0	0	0	0.00610998	0	0	0	0	0
Membrane Transport	Protein translocation across cytoplasmic membrane	EcsAB transporter affecting expression and secretion of secretory preproteins	ABC transporter, permease protein EscB	0	0.00211416	0	0	0	0	0.00243902	0	0	0	0	0	0
Membrane Transport	ABC transporters	ABC transporter branched-chain amino acid (TC 3.A.1.4.1)	Branched-chain amino acid transport ATP-binding protein LivF (TC 3.A.1.4.1)	0.61851	0.553911	0.598333	0.653307	0.512195	0.490862	0.62439	0.574338	0.307692	0.85	0.916667	0.352941	0.76
Membrane Transport	ABC transporters	ABC transporter branched-chain amino acid (TC 3.A.1.4.1)	Branched-chain amino acid transport ATP-binding protein LivG (TC 3.A.1.4.1)	0.683973	0.473573	0.576667	0.581162	0.634146	0.43342	0.556098	0.570265	0.0769231	0.45	0.916667	0.176471	0.88
Membrane Transport	ABC transporters	ABC transporter branched-chain amino acid (TC 3.A.1.4.1)	Branched-chain amino acid transport system permease protein LivM (TC 3.A.1.4.1)	0.706546	0.589852	0.553333	0.673347	0.609756	0.347258	0.634146	0.604888	0.179487	0.55	0.541667	0.235294	0.76
Membrane Transport	ABC transporters	ABC transporter branched-chain amino acid (TC 3.A.1.4.1)	High-affinity branched-chain amino acid transport system permease protein LivH (TC 3.A.1.4.1)	0.792325	0.636364	0.593333	0.675351	0.609756	0.545692	0.717073	0.606925	0.25641	0.75	1.25	0.117647	1.08
Membrane Transport	ABC transporters	ABC transporter branched-chain amino acid (TC 3.A.1.4.1)	High-affinity leucine-specific transport system, periplasmic binding protein LivK (TC 3.A.1.4.1)	0.151242	0.0824524	0.116667	0.142285	0.158537	0.133159	0.14878	0.1222	0.102564	0.25	0.375	0.235294	0.4
Membrane Transport	ABC transporters	ABC transporter dipeptide (TC 3.A.1.5.2)	Dipeptide transport ATP-binding protein DppD (TC 3.A.1.5.2)	0.345372	0.306554	0.345	0.352705	0.280488	0.227154	0.287805	0.285132	0.410256	0.15	0.25	0.176471	0.36
Membrane Transport	ABC transporters	ABC transporter dipeptide (TC 3.A.1.5.2)	Dipeptide transport ATP-binding protein DppF (TC 3.A.1.5.2)	0.167043	0.0803383	0.095	0.106212	0.0731707	0.0496084	0.139024	0.105906	0.0512821	0.2	0.208333	0	0.12
Membrane Transport	ABC transporters	ABC transporter dipeptide (TC 3.A.1.5.2)	Dipeptide transport system permease protein DppB (TC 3.A.1.5.2)	0.288939	0.331924	0.301667	0.438878	0.329268	0.219321	0.231707	0.346232	0.128205	0.1	0.708333	0.294118	0.36
Membrane Transport	ABC transporters	ABC transporter dipeptide (TC 3.A.1.5.2)	Dipeptide transport system permease protein DppC (TC 3.A.1.5.2)	0.300226	0.298097	0.298333	0.398798	0.231707	0.167102	0.268293	0.299389	0.128205	0.35	0.958333	0.117647	0.28
Membrane Transport	ABC transporters	ABC transporter oligopeptide (TC 3.A.1.5.1)	Oligopeptide transport ATP-binding protein OppD (TC 3.A.1.5.1)	0.413093	0.348837	0.36	0.410822	0.182927	0.300261	0.417073	0.325866	0.25641	0.3	0.458333	0.176471	0.36
Membrane Transport	ABC transporters	ABC transporter oligopeptide (TC 3.A.1.5.1)	Oligopeptide transport ATP-binding protein OppF (TC 3.A.1.5.1)	0.352144	0.289641	0.388333	0.386774	0.170732	0.245431	0.358537	0.348269	0.0769231	0.25	0.458333	0.235294	0.28
Membrane Transport	ABC transporters	ABC transporter oligopeptide (TC 3.A.1.5.1)	Oligopeptide transport system permease protein OppB (TC 3.A.1.5.1)	0.767494	0.613108	0.653333	0.733467	0.670732	0.391645	0.67561	0.674134	0.564103	0.35	0.458333	0.411765	0.52
Membrane Transport	ABC transporters	ABC transporter oligopeptide (TC 3.A.1.5.1)	Oligopeptide transport system permease protein OppC (TC 3.A.1.5.1)	0.374718	0.374207	0.421667	0.438878	0.317073	0.26893	0.321951	0.344196	0.128205	0.1	0.291667	0	0.24
Membrane Transport	ABC transporters	ABC transporter peptide (TC 3.A.1.5.5)	Peptide transport periplasmic protein sapA (TC 3.A.1.5.5)	0.00451467	0.00211416	0.0616667	0.0360721	0.0365854	0.00261097	0	0.0142566	0	0	0	0	0
Membrane Transport	ABC transporters	ABC transporter peptide (TC 3.A.1.5.5)	Peptide transport system ATP-binding protein SapD (TC 3.A.1.5.5)	0.00225734	0.038055	0.0716667	0.0460922	0.0121951	0.0130548	0.0219512	0.0224033	0	0	0	0	0
Membrane Transport	ABC transporters	ABC transporter peptide (TC 3.A.1.5.5)	Peptide transport system ATP-binding protein sapF (TC 3.A.1.5.5)	0.00677201	0.0211416	0.0633333	0.0440882	0.0609756	0.00522193	0.0097561	0.00407332	0	0	0	0	0
Membrane Transport	ABC transporters	ABC transporter peptide (TC 3.A.1.5.5)	Peptide transport system permease protein sapB (TC 3.A.1.5.5)	0.00902935	0.0190275	0.0566667	0.0440882	0.0609756	0.0182768	0.0097561	0.01222	0	0	0	0	0
Membrane Transport	ABC transporters	ABC transporter peptide (TC 3.A.1.5.5)	Peptide transport system permease protein sapC (TC 3.A.1.5.5)	0.00902935	0.0549683	0.0966667	0.0721443	0.097561	0.0496084	0.0341463	0.0386965	0	0	0	0	0
Membrane Transport	ABC transporters	ATP-dependent efflux pump transporter Ybh	Predicted membrane fusion protein (MFP) component of efflux pump, membrane anchor protein YbhG	0.00451467	0.00211416	0.00666667	0.00400802	0	0	0.00243902	0.00610998	0.025641	0.1	0.166667	0	0.12
Membrane Transport	ABC transporters	ATP-dependent efflux pump transporter Ybh	Transcriptional regulator YbiH, TetR family	0	0	0.00333333	0	0	0	0	0	0	0	0	0	0
Membrane Transport	ABC transporters	Periplasmic-Binding-Protein-Dependent Transport System for 伪-Glucosides	Alpha-glucosidase AglA	0.0293454	0.0549683	0.0766667	0.126253	0.0243902	0.0234987	0.0390244	0.0814664	0.0512821	0	0	0	0.04
Membrane Transport	ABC transporters	Periplasmic-Binding-Protein-Dependent Transport System for 伪-Glucosides	Alpha-glucoside transport ATP-binding protein AglK	0.0316027	0.0697674	0.0816667	0.1002	0.0121951	0.0600522	0.0390244	0.0610998	0.025641	0	0.0833333	0	0
Membrane Transport	ABC transporters	Periplasmic-Binding-Protein-Dependent Transport System for 伪-Glucosides	Alpha-glucoside transport system permease protein AglG	0.10158	0.0887949	0.136667	0.166333	0.0243902	0.0704961	0.104878	0.132383	0.102564	0	0.125	0	0.08
Membrane Transport	ABC transporters	Periplasmic-Binding-Protein-Dependent Transport System for 伪-Glucosides	Alpha-glucosides-binding periplasmic protein AglE precursor	0.160271	0.154334	0.183333	0.242485	0.0853659	0.133159	0.126829	0.177189	0.102564	0	0.166667	0	0.08
Membrane Transport	ABC transporters	Periplasmic-Binding-Protein-Dependent Transport System for 伪-Glucosides	Transcriptional regulator AglR, LacI family	0.013544	0.0232558	0.035	0.0621242	0	0.0078329	0.0121951	0.0346232	0.102564	0	0.0416667	0	0.08
Miscellaneous	-	Broadly distributed proteins not in subsystems	YbbL ABC transporter ATP-binding protein	0.00902935	0.00422833	0	0	0	0.00261097	0.00731707	0	0	0	0	0.0588235	0
Miscellaneous	Plant-Prokaryote DOE project	At5g38900	Substrate-binding periplasmic component of uncharacterized ABC transporter	0.0519187	0.109937	0.108333	0.174349	0.0243902	0.0313316	0.0731707	0.0733198	0.282051	0	0	0	0.08
Miscellaneous	Plant-Prokaryote DOE project	COG0398	ABC transporter, ATP-binding protein YnjD	0.00902935	0.0190275	0.0216667	0.0521042	0.0121951	0.00522193	0.00731707	0.01222	0	0	0	0	0
Miscellaneous	Plant-Prokaryote DOE project	COG0398	ABC transporter, periplasmic substrate-binding protein YnjB	0.0180587	0.0591966	0.111667	0.132265	0.0731707	0.0339426	0.0365854	0.0651731	0	0	0.0416667	0	0
Miscellaneous	Plant-Prokaryote DOE project	COG0398	ABC transporter, permease protein YnjC	0.00902935	0.0338266	0.0733333	0.0801603	0.0243902	0.0182768	0.00243902	0.0264766	0	0	0	0	0
Miscellaneous	Plant-Prokaryote DOE project	COG3533	sugar ABC transporter, permease protein	0.23702	0.291755	0.25	0.344689	0.329268	0.219321	0.22439	0.242363	0.25641	0.1	0.291667	0.0588235	0.28
Motility and Chemotaxis	-	Bacterial Chemotaxis	Ribose ABC transporter, periplasmic ribose-binding protein RbsB (TC 3.A.1.2.1)	0.0654628	0.0782241	0.0883333	0.108216	0.0487805	0.0391645	0.0829268	0.0753564	0.102564	0	0.0833333	0	0.12
Nitrogen Metabolism	-	Amidase clustered with urea and nitrile hydratase functions	Amidase clustered with urea ABC transporter and nitrile hydratase functions	0.0383747	0.0274841	0.0316667	0.0140281	0	0.0156658	0.0195122	0.01222	0	0	0	0	0
Nitrogen Metabolism	-	Cyanate hydrolysis	Cyanate ABC transporter, ATP-binding protein	0.00677201	0.00422833	0.01	0.00200401	0	0.0208877	0.0097561	0.00610998	0	0	0	0	0
Nitrogen Metabolism	-	Cyanate hydrolysis	Cyanate ABC transporter, permease protein	0.00451467	0.00845666	0.005	0.00801603	0	0.0078329	0.00731707	0.00407332	0	0	0	0	0
Nitrogen Metabolism	-	Cyanate hydrolysis	Cyanate ABC transporter, substrate binding protein	0.00677201	0.00211416	0.01	0.00400802	0	0.0078329	0.0146341	0.0142566	0	0	0	0	0
Nitrogen Metabolism	-	Nitrate and nitrite ammonification	Nitrate ABC transporter, ATP-binding protein	0.124153	0.109937	0.133333	0.162325	0.182927	0.0887728	0.095122	0.120163	0.410256	0.35	0.333333	0.117647	0.36
Nitrogen Metabolism	-	Nitrate and nitrite ammonification	Nitrate ABC transporter, nitrate-binding protein	0.194131	0.160677	0.171667	0.298597	0.134146	0.122715	0.134146	0.142566	0.538462	0.25	0.458333	0.117647	0.44
Nitrogen Metabolism	-	Nitrate and nitrite ammonification	Nitrate ABC transporter, permease protein	0.0857788	0.0570825	0.0983333	0.106212	0.0731707	0.0548303	0.0658537	0.0855397	0.153846	0	0.0416667	0.176471	0.16
Nucleosides and Nucleotides	Pyrimidines	Pyrimidine utilization	Pyrimidine ABC transporter, ATP-binding protein	0.0586907	0.0718816	0.11	0.104208	0.0365854	0.0704961	0.0804878	0.0712831	0.0769231	0	0	0	0
Nucleosides and Nucleotides	Pyrimidines	Pyrimidine utilization	Pyrimidine ABC transporter, substrate-binding component	0.112867	0.133192	0.133333	0.124248	0.0365854	0.075718	0.102439	0.12831	0.102564	0	0	0	0.04
Nucleosides and Nucleotides	Pyrimidines	Pyrimidine utilization	Pyrimidine ABC transporter, transmembrane component 1	0.0677201	0.0761099	0.105	0.128257	0	0.0313316	0.0585366	0.0529532	0.025641	0	0	0	0.04
Nucleosides and Nucleotides	Pyrimidines	Pyrimidine utilization	Pyrimidine ABC transporter, transmembrane component 2	0.0519187	0.05074	0.0833333	0.1002	0	0.0287206	0.0560976	0.0448065	0.0769231	0	0.0416667	0	0.04
Phosphorus Metabolism	-	Phosphonate metabolism	2-aminoethylphosphonate ABC transporter ATP-binding protein (TC 3.A.1.9.1)	0	0	0.00166667	0	0	0.00261097	0	0	0	0	0	0	0
Protein Metabolism	Protein processing and modification	N-linked Glycosylation in Bacteria	Phospholipid-lipopolysaccharide ABC transporter	0.503386	0.424947	0.328333	0.334669	0.963415	0.315927	0.412195	0.448065	0.282051	0.45	0.375	0.411765	0.28
Regulation and Cell signaling	Quorum sensing and biofilm formation	Autoinducer 2 (AI-2) transport and processing (lsrACDBFGE operon)	Autoinducer 2 (AI-2) ABC transport system, fused AI2 transporter subunits and ATP-binding component	0.00451467	0	0	0.00400802	0	0	0	0.00203666	0	0	0	0	0
Respiration	-	Biogenesis of c-type cytochromes	ABC transporter involved in cytochrome c biogenesis, ATPase component CcmA	0.027088	0.0655391	0.0766667	0.11022	0.121951	0.0182768	0.0268293	0.0651731	0	0	0.0833333	0	0
Respiration	-	Biogenesis of c-type cytochromes	ABC transporter involved in cytochrome c biogenesis, CcmB subunit	0.0474041	0.0549683	0.118333	0.11022	0.0731707	0.0522193	0.0512195	0.0733198	0.102564	0	0.0833333	0	0.04
Respiration	-	Methanogenesis strays	Uncharacterized ABC transporter ATP-binding protein MJ0121	0	0	0.00833333	0.00400802	0	0.00261097	0.00243902	0	0	0.1	0	0	0.04
Stress Response	Detoxification	Uptake of selenate and selenite	Various polyols ABC transporter, ATP-binding component	0.17833	0.141649	0.22	0.240481	0.109756	0.101828	0.12439	0.171079	0.102564	0.1	0.208333	0.0588235	0
Stress Response	Detoxification	Uptake of selenate and selenite	Various polyols ABC transporter, periplasmic substrate-binding protein	0.146727	0.188161	0.198333	0.210421	0.0487805	0.114883	0.190244	0.175153	0.128205	0.05	0	0	0.12
Stress Response	Detoxification	Uptake of selenate and selenite	Various polyols ABC transporter, permease component 1	0.0428894	0.0317125	0.095	0.106212	0	0.0287206	0.0585366	0.0835031	0.0769231	0	0	0	0.04
Stress Response	Detoxification	Uptake of selenate and selenite	Various polyols ABC transporter, permease component 2	0.0722348	0.0739958	0.105	0.112224	0.0365854	0.0234987	0.0609756	0.112016	0.0512821	0.05	0.125	0.0588235	0.08
Stress Response	Osmotic stress	Choline and Betaine Uptake and Betaine Biosynthesis	Glycine betaine/L-proline ABC transporter, glycine betaine/L-proline- binding/permease protein	0	0	0	0	0	0	0	0.00203666	0	0	0	0	0
Stress Response	Osmotic stress	Choline and Betaine Uptake and Betaine Biosynthesis	L-proline glycine betaine binding ABC transporter protein ProX (TC 3.A.1.12.1)	0.126411	0.139535	0.173333	0.242485	0.158537	0.101828	0.153659	0.138493	0.230769	0.05	0.166667	0.0588235	0.32
Stress Response	Osmotic stress	Choline and Betaine Uptake and Betaine Biosynthesis	Osmotically activated L-carnitine/choline ABC transporter, ATP-binding protein OpuCA	0.00451467	0.00422833	0.00166667	0.00200401	0	0	0.00487805	0	0	0	0	0	0
Stress Response	Osmotic stress	Choline and Betaine Uptake and Betaine Biosynthesis	Osmotically activated L-carnitine/choline ABC transporter, permease protein OpuCB	0	0	0.00166667	0	0	0.00261097	0.00487805	0.00407332	0	0	0	0	0
Stress Response	Osmotic stress	Choline and Betaine Uptake and Betaine Biosynthesis	Osmotically activated L-carnitine/choline ABC transporter, permease protein OpuCD	0	0	0	0	0	0	0.00487805	0	0	0	0	0	0
Stress Response	Osmotic stress	Choline and Betaine Uptake and Betaine Biosynthesis	Osmotically activated L-carnitine/choline ABC transporter, substrate-binding protein OpuCC	0	0	0	0	0	0	0.00243902	0	0	0	0	0	0
Sulfur Metabolism	Inorganic sulfur assimilation	Inorganic Sulfur Assimilation	ABC-type probable sulfate transporter, ATPase component	0.0158014	0.0169133	0.0133333	0.00801603	0	0.0130548	0.0121951	0.0183299	0	0	0	0	0
Sulfur Metabolism	Inorganic sulfur assimilation	Inorganic Sulfur Assimilation	ABC-type probable sulfate transporter, periplasmic binding protein	0.00225734	0.0105708	0.00166667	0.00400802	0	0.00522193	0.00731707	0.00610998	0	0	0	0	0
Sulfur Metabolism	Inorganic sulfur assimilation	Inorganic Sulfur Assimilation	ABC-type probable sulfate transporter, permease protein	0.00677201	0.00422833	0.005	0.00601202	0	0.00261097	0.00487805	0.00407332	0	0	0	0	0
Sulfur Metabolism	Organic sulfur assimilation	Alkanesulfonate assimilation	Alkanesulfonates ABC transporter ATP-binding protein	0.0180587	0.00845666	0.025	0.0220441	0.0243902	0.0104439	0.0268293	0.01222	0	0	0	0	0
Sulfur Metabolism	Organic sulfur assimilation	L-Cystine Uptake and Metabolism	Bacterial luciferase family protein YtmO, in cluster with L-cystine ABC transporter	0.00451467	0	0	0	0	0	0	0	0	0	0	0	0
Sulfur Metabolism	Organic sulfur assimilation	L-Cystine Uptake and Metabolism	Cystine ABC transporter, ATP-binding protein	0	0.00211416	0	0.00400802	0.0243902	0.00261097	0	0.00814664	0	0	0	0	0
Sulfur Metabolism	Organic sulfur assimilation	L-Cystine Uptake and Metabolism	Cystine ABC transporter, periplasmic cystine-binding protein FliY	0	0	0	0.00200401	0.0121951	0.00522193	0	0	0	0	0	0	0
Sulfur Metabolism	Organic sulfur assimilation	L-Cystine Uptake and Metabolism	Cystine ABC transporter, permease protein	0	0.00634249	0	0.00200401	0.0243902	0	0.00243902	0.00203666	0	0	0.0833333	0	0
Sulfur Metabolism	Organic sulfur assimilation	L-Cystine Uptake and Metabolism	L-Cystine ABC transporter, ATP-binding protein TcyC	0.00225734	0	0	0	0	0	0	0	0	0	0	0	0
Sulfur Metabolism	Organic sulfur assimilation	L-Cystine Uptake and Metabolism	L-Cystine ABC transporter, ATP-binding protein TcyN	0	0	0	0	0	0	0	0.00203666	0	0	0	0	0
Sulfur Metabolism	Organic sulfur assimilation	L-Cystine Uptake and Metabolism	L-Cystine ABC transporter, periplasmic cystine-binding protein TcyA	0	0	0	0	0	0	0	0	0	0	0.0416667	0	0
Sulfur Metabolism	Organic sulfur assimilation	L-Cystine Uptake and Metabolism	L-Cystine ABC transporter, permease protein TcyB	0	0	0	0	0.0121951	0	0.00243902	0.00203666	0	0	0.0833333	0	0
Sulfur Metabolism	Organic sulfur assimilation	L-Cystine Uptake and Metabolism	L-Cystine ABC transporter, permease protein TcyM	0	0.00211416	0	0	0	0	0	0	0	0	0	0	0
Virulence, Disease and Defense	Adhesion	Adhesion of Campylobacter	Amino-acid ABC transporter ATP-binding protein PebC	0.00225734	0	0	0	0	0	0.00243902	0	0	0	0	0	0
Virulence, Disease and Defense	Bacteriocins, ribosomally synthesized antibacterial peptides	Bacitracin Stress Response	ABC transporter ATP-binding protein YvcR	0.00225734	0.012685	0.00833333	0.0160321	0.0121951	0	0.0146341	0.00407332	0	0	0	0	0.04
Virulence, Disease and Defense	Bacteriocins, ribosomally synthesized antibacterial peptides	Bacteriocin-like peptides Blp	Lactacin F ABC transporter permease component	0	0.00211416	0.00166667	0	0	0.00261097	0.00731707	0.00203666	0	0	0	0	0
Virulence, Disease and Defense	Resistance to antibiotics and toxic compounds	Adaptation to d-cysteine	L-Cystine ABC transporter, periplasmic cystine-binding protein	0	0	0	0	0	0	0	0	0	0	0.0416667	0	0
Virulence, Disease and Defense	Resistance to antibiotics and toxic compounds	Streptococcus pneumoniae Vancomycin Tolerance Locus	ABC transporter, ATP-binding protein Vex2	0	0.00211416	0.00333333	0	0	0	0	0	0	0	0	0	0
Virulence, Disease and Defense	Toxins and superantigens	Streptolysin S Biosynthesis and Transport	Export ABC transporter ATP-binding protein	0.0180587	0.0274841	0.00166667	0.012024	0	0.0339426	0.0243902	0.0264766	0.0512821	0.1	0.0416667	0	0.2
Metal	Metal	Transport of Molybdenum	Molybdate-binding domain of ModE	0.013544	0.0422833	0.045	0.0340681	0.0243902	0.0391645	0.0170732	0.0529532	0	0	0.0416667	0	0.12
Metal	Metal	Transport of Molybdenum	Molybdenum transport ATP-binding protein ModC (TC 3.A.1.8.1)	0.00902935	0.0232558	0.0283333	0.0280561	0.121951	0.0313316	0.0097561	0.0264766	0	0	0.125	0	0
Metal	Metal	Transport of Molybdenum	Molybdenum transport system permease protein ModB (TC 3.A.1.8.1)	0.00677201	0	0	0	0	0	0	0	0	0	0	0	0
Metal	Metal	Transport of Molybdenum	Molybdenum transport system protein ModD	0.00677201	0	0.01	0.00200401	0.0121951	0	0.00487805	0	0.0512821	0	0	0	0

## Sheet: TonB-dependent transporter
level 1	level 2	level 3	function	W_0m	W_5m	W_surface	W_outside	Y_0m	Y_5m	Y_surface	Y_outside	YS_S	YS_R	S_S	S_D	DS_R
Clustering-based subsystems	-	CBSS-316273.3.peg.2709	FIG049434: Periplasmic protein TonB, links inner and outer membranes	0	0	0	0	0.0121951	0	0	0	0	0	0	0	0
Iron acquisition and metabolism	-	Iron acquisition in Vibrio	Putative TonB-dependent heme receptor HasR	0	0.00634249	0.00166667	0.00200401	0	0	0.00243902	0	0	0	0	0	0
Iron acquisition and metabolism	-	Iron acquisition in Vibrio	TonB-dependent heme and hemoglobin receptor HutA	0	0.0147992	0.075	0.0641283	0.0121951	0.0130548	0	0.00814664	0	0	0	0	0
Iron acquisition and metabolism	-	Iron acquisition in Vibrio	TonB-dependent heme receptor HutR	0.00451467	0.00422833	0.0466667	0.0280561	0.0365854	0.00522193	0.00243902	0.00814664	0	0	0	0	0
Phosphorus Metabolism	-	Phosphate-binding DING proteins	Putative outer membrane TonB-dependent receptor associated with haemagglutinin family outer membrane protein	0.00225734	0	0.00166667	0	0	0	0	0	0	0	0	0	0
Membrane Transport	-	Ton and Tol transport systems	Ferric siderophore transport system, periplasmic binding protein TonB	0.0677201	0.0951374	0.17	0.152305	0.0731707	0.073107	0.0658537	0.12831	0.282051	0.3	0.375	0.470588	0.24
Membrane Transport	-	Ton and Tol transport systems	Galactose-regulated TonB-dependent outer membrane receptor	0	0.0169133	0.0266667	0.0160321	0	0.0104439	0.0170732	0.0325866	0	0	0	0	0
Membrane Transport	-	Ton and Tol transport systems	Mannosides-regulated TonB-dependent outer membrane receptor	0.00225734	0.00422833	0.00666667	0.0200401	0	0.0104439	0	0.0325866	0	0	0	0	0
Membrane Transport	-	Ton and Tol transport systems	N-acetylglucosamine-regulated TonB-dependent outer membrane receptor	0.020316	0.0887949	0.0716667	0.0921844	0.097561	0.0548303	0.0097561	0.0753564	0	0	0	0	0
Membrane Transport	-	Ton and Tol transport systems	Predicted beta-glucoside specific TonB-dependent outer membrane receptor	0.0812641	0.221987	0.286667	0.268537	0.158537	0.13577	0.173171	0.169043	0	0	0	0	0
Membrane Transport	-	Ton and Tol transport systems	Sialic acid-regulated TonB-dependent outer membrane receptor	0	0.0147992	0.0216667	0.0480962	0.0731707	0.00522193	0	0.0285132	0	0	0	0	0
Membrane Transport	-	Ton and Tol transport systems	tolB protein precursor, periplasmic protein involved in the tonb-independent uptake of group A colicins	0.683973	0.638478	0.755	0.715431	0.621951	0.509138	0.595122	0.700611	0.692308	0.75	0.666667	0.470588	1.24
Membrane Transport	-	Ton and Tol transport systems	TonB system biopolymer transport component	0.0541761	0.0739958	0.14	0.102204	0.134146	0.0261097	0.0512195	0.0407332	0.0769231	0	0	0	0
Membrane Transport	-	Ton and Tol transport systems	TonB-dependent hemin , ferrichrome receptor	0	0.0274841	0.0816667	0.0841683	0.0487805	0.0130548	0.00243902	0.0142566	0	0	0.0416667	0	0.04
Membrane Transport	-	Ton and Tol transport systems	TonB-dependent receptor	2.48984	4.89006	4.90667	5.24649	4.34146	2.82245	3	4.04888	4.02564	5.9	3.70833	5.70588	6.24
Membrane Transport	-	Ton and Tol transport systems	TonB-dependent siderophore receptor	0.0158014	0.00634249	0.0116667	0.0200401	0.0487805	0.0078329	0.0097561	0.0183299	0	0	0	0	0
Membrane Transport	-	Ton and Tol transport systems	TPR domain protein, putative component of TonB system	0.0677201	0.143763	0.23	0.186373	0.0853659	0.0391645	0.117073	0.14664	0	0.05	0.208333	0.0588235	0
Membrane Transport	-	Transport of Nickel and Cobalt	Nicel/Cobalt-specific TonB-dependent outer membrane receptor	0.00677201	0	0.00166667	0	0	0.00261097	0.00487805	0.00610998	0	0	0.0416667	0	0.04
Membrane Transport	-	Transport of Zinc	Zinc-regulated TonB-dependent outer membrane receptor	0.0293454	0.00634249	0.02	0.0160321	0.0731707	0	0.0146341	0.0142566	0.102564	0.25	0	0.0588235	0.24
Carbohydrates	Aminosugars	N-Acetyl-Galactosamine and Galactosamine Utilization	TonB-dependent receptor possibly related to N-acetylgalactosamine utilization	0	0.0147992	0.015	0.0180361	0.0609756	0.0156658	0.00487805	0.0162933	0	0	0	0	0
Carbohydrates	Di- and oligosaccharides	Maltose and Maltodextrin Utilization	Predicted maltose-specific TonB-dependent receptor	0.0451467	0.0993658	0.133333	0.132265	0.207317	0.0939948	0.0487805	0.114053	0	0	0	0	0
Carbohydrates	Di- and oligosaccharides	Sucrose utilization	Predicted sucrose-specific TonB-dependent receptor	0.020316	0.0866808	0.0516667	0.106212	0.158537	0.0339426	0.0439024	0.0835031	0	0	0	0	0
Carbohydrates	Di- and oligosaccharides	Trehalose Uptake and Utilization	Trehalose-regulated TonB-dependent outer membrane receptor	0.0112867	0.0401691	0.05	0.0921844	0.0243902	0.0156658	0.00243902	0.0468432	0	0	0	0	0
Cofactors, Vitamins, Prosthetic Groups, Pigments	Folate and pterines	YgfZ-Iron	TonB-dependent receptor; Outer membrane receptor for ferrienterochelin and colicins	0.164786	0.414376	0.44	0.398798	0.365854	0.321149	0.241463	0.340122	0.230769	0.5	0.625	0.470588	1.12
Carbohydrates	Monosaccharides	L-Arabinose utilization	Arabinose-regulated TonB-dependent outer membrane receptor	0.00451467	0.0105708	0.00666667	0.01002	0.0121951	0.00522193	0	0.00610998	0	0	0	0	0
Membrane Transport	Protein and nucleoprotein secretion system, Type IV	Vir-like type 4 secretion system	Inner membrane protein of type IV secretion of T-DNA complex, TonB-like, VirB10	0.013544	0.012685	0.0616667	0.0701403	0.0121951	0	0	0.0224033	0	0	0	0	0
Iron acquisition and metabolism	Siderophores	Siderophore Achromobactin	TonB-dependent ferric achromobactin receptor protein	0	0	0	0	0	0.00261097	0	0.00407332	0	0	0	0	0
Iron acquisition and metabolism	Siderophores	Siderophore assembly kit	TonB-dependent hemin receptor	0.00677201	0	0.00333333	0.00601202	0	0	0	0	0	0.1	0	0.117647	0
Iron acquisition and metabolism	Siderophores	Siderophore Pyoverdine	Outer membrane ferripyoverdine receptor FpvA, TonB-dependent	0	0.00422833	0	0	0	0	0	0	0	0	0	0	0

## Sheet: TRAP
level 1	level 2	level 3	function	W_0m	W_5m	W_surface	W_outside	Y_0m	Y_5m	Y_surface	Y_outside	YS_S	YS_R	S_S	S_D	DS_R
TRAP	Acid stress	Tricarboxylate transport system	Tricarboxylate porin OpdH	0.00902935	0	0	0.00400802	0	0	0	0.00407332	0	0	0	0	0
TRAP	Acid stress	Tricarboxylate transport system	Tricarboxylate transport membrane protein TctA	0	0.00211416	0	0	0	0	0.00487805	0.00407332	0	0	0	0	0
TRAP	Acid stress	Tricarboxylate transport system	Tricarboxylate transport protein TctB	0	0.0169133	0.005	0.00801603	0	0	0.00731707	0.0203666	0	0	0	0	0
TRAP	Acid stress	Tricarboxylate transport system	Tricarboxylate transport protein TctC	0	0	0.00166667	0	0	0	0	0.00203666	0	0	0	0	0
TRAP	Acid stress	Tricarboxylate transport system	Tricarboxylate transport sensor protein TctE	0.013544	0.00634249	0.005	0.00200401	0.0121951	0.00261097	0.00731707	0.00610998	0	0	0.125	0	0
TRAP	Acid stress	Tricarboxylate transport system	Tricarboxylate transport transcriptional regulator TctD	0.0180587	0.012685	0.015	0.0260521	0.0121951	0.0130548	0.0219512	0.0224033	0	0	0.166667	0.0588235	0.28
TRAP	Tricarboxylate transporter	CBSS-49338.1.peg.459	Putative tricarboxylic transport TctC	0.00451467	0	0.00333333	0.00200401	0	0	0	0.00203666	0	0	0	0	0
TRAP	Tricarboxylate transporter	CBSS-49338.1.peg.459	TRAP dicarboxylate transporter, DctM subunit, unknown substrate 8	0	0	0	0	0	0	0	0.00203666	0	0	0	0	0
TRAP	Tricarboxylate transporter	CBSS-49338.1.peg.459	TRAP-type C4-dicarboxylate transport system, large permease component	0.00225734	0	0	0	0.0121951	0	0	0	0	0.05	0.0416667	0	0
TRAP	Tricarboxylate transporter	CBSS-49338.1.peg.459	TRAP-type C4-dicarboxylate transport system, periplasmic component	0.00451467	0.00845666	0.00166667	0	0	0	0.00243902	0.00407332	0	0	0	0	0
TRAP	Tricarboxylate transporter	CBSS-49338.1.peg.459	TRAP-type uncharacterized transport system, fused permease component	0.0158014	0	0.00833333	0	0.0121951	0.0156658	0.0170732	0.00610998	0.0769231	0.15	0.0833333	0.235294	0.08

## Sheet: Antiporter
level 1	level 2	level 3	function	W_0m	W_5m	W_surface	W_outside	Y_0m	Y_5m	Y_surface	Y_outside	YS_S	YS_R	S_S	S_D	DS_R
Respiration	-	Formate hydrogenase	Formate hydrogenlyase subunit 3/Multisubunit Na+/H+ antiporter, MnhD subunit	0.0654628	0.0295983	0.0166667	0.0200401	0.0731707	0.00261097	0.0292683	0.0305499	0.102564	0.15	0.125	0.176471	0.12
Potassium metabolism	-	Potassium homeostasis	POTASSIUM/PROTON ANTIPORTER ROSB	0.00451467	0	0.005	0.00200401	0.0121951	0	0	0	0	0	0	0	0
Miscellaneous	-	ZZ gjo need homes	Na+/H+ antiporter	1.95711	2.19027	2.13333	2.24248	2.31707	1.61358	1.89024	2.17108	2.64103	4.3	3.5	3.76471	4.12
Miscellaneous	-	ZZ gjo need homes	Na+/H+ antiporter NhaB	0.173815	0.209302	0.245	0.316633	0.243902	0.140992	0.190244	0.205703	0	0	0.0833333	0	0.04
Stress Response	Acid stress	Acid resistance mechanisms	Probable glutamate/gamma-aminobutyrate antiporter	0.0112867	0.00211416	0.00666667	0.00400802	0	0	0.00243902	0.00203666	0	0	0	0	0
Amino Acids and Derivatives	Arginine; urea cycle, polyamines	Arginine and Ornithine Degradation	Arginine/agmatine antiporter	0	0	0	0	0	0	0	0.00407332	0	0	0	0	0
Amino Acids and Derivatives	Arginine; urea cycle, polyamines	Arginine Deiminase Pathway	Arginine/ornithine antiporter ArcD	0.0248307	0.0528541	0.0283333	0.0280561	0.0243902	0.00522193	0.00487805	0.00610998	0	0	0	0	0
Amino Acids and Derivatives	Arginine; urea cycle, polyamines	Polyamine Metabolism	Agmatine/putrescine antiporter, associated with agmatine catabolism	0	0	0.00333333	0	0	0	0.00487805	0	0	0	0	0	0
Amino Acids and Derivatives	Arginine; urea cycle, polyamines	Polyamine Metabolism	Arginine/ornithine antiporter	0.0248307	0.0528541	0.0283333	0.0320641	0.0243902	0.0078329	0.00487805	0.00814664	0	0	0	0	0
Amino Acids and Derivatives	Arginine; urea cycle, polyamines	Polyamine Metabolism	Putrescine/proton symporter, putrescine/ornithine antiporter PotE	0.00451467	0.00845666	0.0116667	0.00601202	0.0121951	0	0	0	0	0	0	0	0
Fatty Acids, Lipids, and Isoprenoids	Fatty acids	Carnitine Metabolism in Microorganisms	L-carnitine/gamma-butyrobetaine antiporter	0	0.00211416	0	0.00400802	0	0	0.00243902	0	0	0	0	0	0
Cell Wall and Capsule	Gram-Negative cell wall components	Lipopolysaccharide assembly	Inner membrane protein YrbG, predicted calcium/sodium:proton antiporter	0.128668	0.205074	0.241667	0.250501	0.414634	0.0913838	0.136585	0.150713	0.153846	0.3	0.458333	0.235294	0.4
Amino Acids and Derivatives	Lysine, threonine, methionine, and cysteine	Lysine degradation	Lysine/cadaverine antiporter membrane protein CadB	0	0	0.0133333	0.01002	0	0	0.00487805	0.00814664	0	0	0	0	0
Virulence, Disease and Defense	Resistance to antibiotics and toxic compounds	Multidrug Resistance Efflux Pumps	Multi antimicrobial extrusion protein (Na(+)/drug antiporter), MATE family of MDR efflux pumps	0.0790068	0.158562	0.293333	0.208417	0.219512	0.101828	0.102439	0.152749	0.0769231	0	0	0.0588235	0.08
Membrane Transport	Uni- Sym- and Antiporters	Multi-subunit cation antiporter	Na(+) H(+) antiporter subunit A	0.108352	0.0993658	0.241667	0.236473	0.207317	0.073107	0.0878049	0.0936864	0.102564	0	0	0	0
Membrane Transport	Uni- Sym- and Antiporters	Multi-subunit cation antiporter	Na(+) H(+) antiporter subunit B	0.130926	0.133192	0.251667	0.252505	0.231707	0.0913838	0.14878	0.118126	0.179487	0.2	0.125	0	0.32
Membrane Transport	Uni- Sym- and Antiporters	Multi-subunit cation antiporter	Na(+) H(+) antiporter subunit C	0.03386	0.0401691	0.0316667	0.0581162	0.0243902	0.0130548	0.0560976	0.0427699	0.0512821	0.05	0.0833333	0.117647	0
Membrane Transport	Uni- Sym- and Antiporters	Multi-subunit cation antiporter	Na(+) H(+) antiporter subunit D	0.0654628	0.0993658	0.136667	0.140281	0.231707	0.0469974	0.0585366	0.0855397	0	0	0.166667	0	0.16
Membrane Transport	Uni- Sym- and Antiporters	Multi-subunit cation antiporter	Na(+) H(+) antiporter subunit E	0.0383747	0.0317125	0.055	0.0541082	0.0487805	0.0078329	0.0414634	0.0346232	0.102564	0.05	0.0833333	0.0588235	0.12
Membrane Transport	Uni- Sym- and Antiporters	Multi-subunit cation antiporter	Na(+) H(+) antiporter subunit F	0.0158014	0.0105708	0.0283333	0.0220441	0.0243902	0	0.0146341	0.0142566	0	0	0	0	0
Membrane Transport	Uni- Sym- and Antiporters	Multi-subunit cation antiporter	Na(+) H(+) antiporter subunit G	0.0316027	0.02537	0.02	0.0460922	0.0365854	0.0313316	0.0268293	0.0305499	0.025641	0	0.0833333	0.352941	0.12
Membrane Transport	Uni- Sym- and Antiporters	NhaA, NhaD and Sodium-dependent phosphate transporters	Na+/H+ antiporter NhaA type	0.343115	0.336152	0.373333	0.488978	0.292683	0.281984	0.326829	0.450102	0.692308	0.85	0.791667	0.588235	0.84
Membrane Transport	Uni- Sym- and Antiporters	NhaA, NhaD and Sodium-dependent phosphate transporters	Na+/H+ antiporter NhaD type	0.465011	0.458774	0.391667	0.342685	0.5	0.29765	0.417073	0.472505	0.615385	0.6	0.5	0.941176	0.92

## Sheet: Symporter
level 1	level 2	level 3	function	W_0m	W_5m	W_surface	W_outside	Y_0m	Y_5m	Y_surface	Y_outside	YS_S	YS_R	S_S	S_D	DS_R
Membrane Transport	-	Choline Transport	Sodium-Choline Symporter	0.00451467	0.00422833	0.005	0.00400802	0	0.00261097	0	0.00610998	0	0	0	0	0
Metabolism of Aromatic Compounds	-	Phenylacetyl-CoA catabolic pathway (core)	Acetate permease ActP (cation/acetate symporter) PaaL	0	0	0	0	0	0	0	0.00407332	0	0	0	0	0
Amino Acids and Derivatives	Alanine, serine, and glycine	Glycine cleavage system	Sodium/glycine symporter GlyP	0.0541761	0.0782241	0.08	0.0701403	0.0243902	0.0522193	0.0707317	0.0692464	0	0	0.166667	0	0
Amino Acids and Derivatives	Arginine; urea cycle, polyamines	Polyamine Metabolism	Putrescine/proton symporter, putrescine/ornithine antiporter PotE	0.00451467	0.00845666	0.0116667	0.00601202	0.0121951	0	0	0	0	0	0	0	0
Amino Acids and Derivatives	Arginine; urea cycle, polyamines	Putrescine utilization pathways	Putative symporter in putrescine utilization cluster	0	0	0.0233333	0.0180361	0	0	0	0.00203666	0	0	0.0416667	0	0
Carbohydrates	Central carbohydrate metabolism	Pyruvate metabolism I: anaplerotic reactions, PEP	Malate Na(+) symporter	0.0293454	0.012685	0.03	0.0300601	0	0.0078329	0.0243902	0.0244399	0	0	0.0833333	0.117647	0.04
Carbohydrates	Central carbohydrate metabolism	Pyruvate metabolism II: acetyl-CoA, acetogenesis from pyruvate	Acetate permease ActP (cation/acetate symporter)	0.893905	0.896406	0.93	0.893788	0.682927	0.597911	0.836585	0.97556	0.25641	0.4	0.875	0.411765	0.92
Cofactors, Vitamins, Prosthetic Groups, Pigments	Coenzyme A	Coenzyme A Biosynthesis	Pantothenate:Na+ symporter (TC 2.A.21.1.1)	0.0474041	0.0147992	0.0383333	0.0300601	0.0487805	0.0104439	0.0219512	0.01222	0.0512821	0.15	0.125	0.117647	0.08
Carbohydrates	Di- and oligosaccharides	Melibiose Utilization	Melibiose carrier protein, Na+/melibiose symporter	0.0112867	0.00845666	0.0166667	0.00601202	0	0.0130548	0.0292683	0.0101833	0	0	0	0	0
Carbohydrates	Di- and oligosaccharides	Trehalose Uptake and Utilization	Glucose/mannose:H+ symporter GlcP	0.0112867	0.0147992	0.015	0.0160321	0.0121951	0.0078329	0.0243902	0.0183299	0	0	0	0	0
Metabolism of Aromatic Compounds	Metabolism of central aromatic intermediates	4-Hydroxyphenylacetic acid catabolic pathway	4-hydroxyphenylacetate symporter, major facilitator superfamily (MFS)	0.00451467	0	0	0	0	0	0	0	0	0	0	0	0
Carbohydrates	Monosaccharides	D-gluconate and ketogluconates metabolism	Low-affinity gluconate/H+ symporter GntU	0.0112867	0.0105708	0.03	0.0240481	0.0365854	0.00522193	0.00243902	0.0183299	0	0	0	0	0
Carbohydrates	Monosaccharides	L-Arabinose utilization	Arabinose-proton symporter	0.0112867	0.00422833	0	0.00200401	0	0.00261097	0.0097561	0.00407332	0	0	0	0	0
Carbohydrates	Monosaccharides	L-rhamnose utilization	L-rhamnose-proton symporter	0	0	0.00666667	0.00601202	0.0121951	0.00522193	0.00731707	0.00203666	0	0.05	0.125	0	0.04
Carbohydrates	Monosaccharides	Xylose utilization	D-xylose proton-symporter XylE	0.0609481	0.114165	0.138333	0.142285	0.0487805	0.0548303	0.0829268	0.14664	0.025641	0.05	0.125	0.176471	0
Carbohydrates	Monosaccharides	Xylose utilization	D-xylose proton-symporter XylT	0	0	0	0	0	0	0.00243902	0	0	0	0	0	0
Carbohydrates	Organic acids	Propionyl-CoA to Succinyl-CoA Module	Na+/H+-dicarboxylate symporters	0.00451467	0.00211416	0	0	0	0	0.00243902	0.00610998	0	0	0	0	0
Miscellaneous	Plant-Prokaryote DOE project	At5g38900	Putative sodium:solute symporter, similarity with yeast urea transporter DUR3	0.00225734	0	0	0.00200401	0	0	0.00243902	0.00203666	0	0	0	0	0
Amino Acids and Derivatives	Proline and 4-hydroxyproline	Proline, 4-hydroxyproline uptake and utilization	Proline/sodium symporter PutP (TC 2.A.21.2.1)	0.0158014	0.0591966	0.07	0.0741483	0.0731707	0.0339426	0.0219512	0.0386965	0	0	0.0833333	0	0

## Sheet: Efflux
level 1	level 2	level 3	function	W_0m	W_5m	W_surface	W_outside	Y_0m	Y_5m	Y_surface	Y_outside	YS_S	YS_R	S_S	S_D	DS_R
Clustering-based subsystems	-	CBSS-316407.3.peg.2816	Lysine efflux permease	0.00677201	0.00211416	0.02	0.012024	0.0121951	0.0078329	0.00731707	0.00610998	0	0	0	0	0
Clustering-based subsystems	-	CBSS-56780.10.peg.1536	Magnesium and cobalt efflux protein CorC	0.187359	0.211416	0.27	0.266533	0.170732	0.154047	0.136585	0.248473	0.205128	0.25	0.583333	0.117647	0.2
Clustering-based subsystems	-	CBSS-83333.1.peg.946	Putative efflux (PET) family inner membrane protein YccS	0.00902935	0.00634249	0.00166667	0.00400802	0.0487805	0	0	0.00203666	0	0	0	0	0
Potassium metabolism	-	Glutathione-regulated potassium-efflux system and associated functions	Glutathione-regulated potassium-efflux system ancillary protein KefF	0.00225734	0	0	0.00200401	0	0.00522193	0	0	0	0	0	0	0
Potassium metabolism	-	Glutathione-regulated potassium-efflux system and associated functions	Glutathione-regulated potassium-efflux system ancillary protein KefG	0	0.0169133	0.0316667	0.0380762	0.0121951	0.0130548	0.00731707	0.01222	0	0	0.0416667	0	0
Potassium metabolism	-	Glutathione-regulated potassium-efflux system and associated functions	Glutathione-regulated potassium-efflux system ATP-binding protein	0.112867	0.124736	0.236667	0.204409	0.134146	0.0704961	0.0756098	0.10387	0.025641	0	0.0833333	0	0.12
Potassium metabolism	-	Glutathione-regulated potassium-efflux system and associated functions	Glutathione-regulated potassium-efflux system protein KefB	0.239278	0.247357	0.431667	0.460922	0.414634	0.169713	0.204878	0.270876	0.974359	0.85	0.666667	0.705882	0.84
Potassium metabolism	-	Glutathione-regulated potassium-efflux system and associated functions	Potassium efflux system KefA protein / Small-conductance mechanosensitive channel	0.559819	0.634249	0.62	0.707415	0.597561	0.313316	0.463415	0.625255	0.692308	0.7	1.58333	0.823529	0.96
Potassium metabolism	-	Glutathione-regulated potassium-efflux system and associated functions	Potassium efflux system YjeP	0	0	0	0	0	0	0	0	0	0	0.0416667	0	0
Iron acquisition and metabolism	-	Heme, hemin uptake and utilization systems in GramPositives	Heme efflux system ATPase HrtA	0.00225734	0.00422833	0.00333333	0	0	0	0	0.0101833	0	0	0	0	0
Potassium metabolism	-	pH adaptation potassium efflux system	pH adaptation potassium efflux system a	0	0.00422833	0.0116667	0.0220441	0	0.00261097	0	0.00203666	0.0769231	0	0	0	0
Potassium metabolism	-	pH adaptation potassium efflux system	pH adaption potassium efflux system protein PhaD	0	0	0.00166667	0.00400802	0	0	0	0	0	0	0	0	0
Potassium metabolism	-	pH adaptation potassium efflux system	pH adaption potassium efflux system protein PhaE	0	0	0	0.00400802	0	0	0	0	0	0	0	0	0
Potassium metabolism	-	pH adaptation potassium efflux system	pH adaption potassium efflux system protein PhaG	0.00225734	0	0	0	0	0	0	0	0	0	0	0	0
Potassium metabolism	-	Potassium homeostasis	Glutathione-regulated potassium-efflux system protein KefC	0.0180587	0.0761099	0.131667	0.132265	0.121951	0.0652742	0.0512195	0.0631365	0	0	0	0	0
Potassium metabolism	-	Potassium homeostasis	Possible potassium-efflux system protein	0	0	0	0.00200401	0	0	0	0	0	0	0	0	0
Potassium metabolism	-	Potassium homeostasis	Potassium efflux system KefA	0.559819	0.634249	0.62	0.707415	0.597561	0.313316	0.463415	0.625255	0.692308	0.7	1.58333	0.823529	0.96
Potassium metabolism	-	Potassium homeostasis	Potassium efflux system KefA protein	0.559819	0.634249	0.62	0.707415	0.597561	0.313316	0.463415	0.625255	0.692308	0.7	1.58333	0.823529	0.96
Potassium metabolism	-	Potassium homeostasis	Putative cytoplasmic protein ,probably associated with Glutathione-regulated potassium-efflux	0.00225734	0.00634249	0.00833333	0.01002	0.0243902	0.0078329	0	0.00610998	0	0	0	0	0
Potassium metabolism	-	Potassium homeostasis	putative Glutathione-regulated potassium-efflux system protein KefB	0.0474041	0.133192	0.208333	0.276553	0.0853659	0.0835509	0.0536585	0.0916497	0.128205	0.05	0.166667	0	0.2
Membrane Transport	ABC transporters	ATP-dependent efflux pump transporter Ybh	ABC transporter multidrug efflux pump, fused ATP-binding domains	0.0519187	0.0295983	0.035	0.0400802	0.0365854	0.0208877	0.0317073	0.0529532	0.128205	0.3	0.166667	0	0.48
Membrane Transport	ABC transporters	ATP-dependent efflux pump transporter Ybh	Predicted membrane fusion protein (MFP) component of efflux pump, membrane anchor protein YbhG	0.00451467	0.00211416	0.00666667	0.00400802	0	0	0.00243902	0.00610998	0.025641	0.1	0.166667	0	0.12
Carbohydrates	Fermentation	Fermentations: Mixed acid	Formate efflux transporter (TC 2.A.44 family)	0.00902935	0.0169133	0.0733333	0.0480962	0.0365854	0.0078329	0.00731707	0.0101833	0	0.2	0.166667	0	0.08
Miscellaneous	Plant-Prokaryote DOE project	At5g38900	MFS family multidrug efflux protein in Burkholderiaceae, unknown substrate	0	0	0	0	0.0121951	0.00261097	0	0	0	0	0	0	0
Miscellaneous	Plant-Prokaryote DOE project	At5g38900	MFS family multidrug efflux protein, similarity to bicyclomycin resistance protein Bcr	0.0225734	0.0739958	0.0716667	0.108216	0	0.0496084	0.0463415	0.089613	0.102564	0	0.0416667	0	0
Virulence, Disease and Defense	Resistance to antibiotics and toxic compounds	Arsenic resistance	Arsenic efflux pump protein	0.110609	0.0634249	0.0233333	0.0340681	0.170732	0.0704961	0.104878	0.095723	0.564103	0.55	0.25	0.411765	0.48
Virulence, Disease and Defense	Resistance to antibiotics and toxic compounds	Cadmium resistance	Cadmium efflux system accessory protein	0.00451467	0	0	0.00200401	0	0.00261097	0	0	0	0	0	0	0
Virulence, Disease and Defense	Resistance to antibiotics and toxic compounds	Cobalt-zinc-cadmium resistance	Cation efflux system protein CusA	1.80135	2.05074	1.885	2.17635	2.36585	1.32376	1.56585	1.98778	2.10256	2.4	2.25	2.11765	2.48
Virulence, Disease and Defense	Resistance to antibiotics and toxic compounds	Cobalt-zinc-cadmium resistance	Cation efflux system protein CusC precursor	0	0.00634249	0.00333333	0.012024	0	0	0.00243902	0.00407332	0	0	0	0	0
Virulence, Disease and Defense	Resistance to antibiotics and toxic compounds	Cobalt-zinc-cadmium resistance	Cobalt/zinc/cadmium efflux RND transporter, membrane fusion protein, CzcB family	0.0722348	0.0887949	0.171667	0.156313	0.146341	0.0417755	0.0414634	0.0427699	0	0	0.0416667	0.0588235	0.08
Virulence, Disease and Defense	Resistance to antibiotics and toxic compounds	Cobalt-zinc-cadmium resistance	Heavy metal RND efflux outer membrane protein, CzcC family	0.0744921	0.175476	0.218333	0.226453	0.097561	0.0652742	0.109756	0.0997963	0.0512821	0.1	0.166667	0.117647	0.2
Virulence, Disease and Defense	Resistance to antibiotics and toxic compounds	Cobalt-zinc-cadmium resistance	Probable Co/Zn/Cd efflux system membrane fusion protein	0.273138	0.437632	0.555	0.519038	0.45122	0.185379	0.265854	0.382892	0.74359	0.9	0.5	1.11765	0.88
Virulence, Disease and Defense	Resistance to antibiotics and toxic compounds	Cobalt-zinc-cadmium resistance	Putative silver efflux pump	0.00451467	0	0.00166667	0.00200401	0	0	0	0	0	0	0	0	0
Virulence, Disease and Defense	Resistance to antibiotics and toxic compounds	MexE-MexF-OprN Multidrug Efflux System	Multidrug efflux membrane fusion protein MexE	0.00451467	0	0.015	0.00801603	0	0.0156658	0	0.00610998	0	0	0	0	0
Virulence, Disease and Defense	Resistance to antibiotics and toxic compounds	MexE-MexF-OprN Multidrug Efflux System	Multidrug efflux transporter MexF	0.0722348	0.114165	0.15	0.168337	0.268293	0.10705	0.0439024	0.138493	0	0	0.166667	0.0588235	0
Virulence, Disease and Defense	Resistance to antibiotics and toxic compounds	Multidrug Resistance Efflux Pumps	Macrolide-specific efflux protein MacA	0.0293454	0.0570825	0.0533333	0.0380762	0.0365854	0.0156658	0.0317073	0.0366599	0.128205	0.15	0.291667	0.294118	0.28
Virulence, Disease and Defense	Resistance to antibiotics and toxic compounds	Multidrug Resistance Efflux Pumps	Membrane fusion protein of RND family multidrug efflux pump	0.0993228	0.156448	0.243333	0.300601	0.426829	0.109661	0.0878049	0.12831	0.153846	0.15	0.291667	0.176471	0.24
Virulence, Disease and Defense	Resistance to antibiotics and toxic compounds	Multidrug Resistance Efflux Pumps	Multi antimicrobial extrusion protein (Na(+)/drug antiporter), MATE family of MDR efflux pumps	0.0790068	0.158562	0.293333	0.208417	0.219512	0.101828	0.102439	0.152749	0.0769231	0	0	0.0588235	0.08
Virulence, Disease and Defense	Resistance to antibiotics and toxic compounds	Multidrug Resistance Efflux Pumps	Multidrug efflux pump component MtrF	0.00677201	0.038055	0.095	0.0721443	0.0609756	0.0469974	0.0512195	0.0468432	0	0.05	0	0	0
Virulence, Disease and Defense	Resistance to antibiotics and toxic compounds	Multidrug Resistance Efflux Pumps	Multidrug efflux RND membrane fusion protein MexC	0.00225734	0	0.00166667	0	0.0121951	0	0	0	0	0	0	0	0
Virulence, Disease and Defense	Resistance to antibiotics and toxic compounds	Multidrug Resistance Efflux Pumps	Multidrug efflux RND transporter MexD	0.00902935	0.00211416	0	0.01002	0.0487805	0.00261097	0	0.00610998	0	0	0.0833333	0	0
Virulence, Disease and Defense	Resistance to antibiotics and toxic compounds	Multidrug Resistance Efflux Pumps	Probable outer membrane component of multidrug efflux pump	0.00677201	0	0	0	0	0	0.00487805	0	0.205128	0	0.0416667	0.176471	0.12
Virulence, Disease and Defense	Resistance to antibiotics and toxic compounds	Multidrug Resistance Efflux Pumps	Probable transcription regulator protein of MDR efflux pump cluster	0.00225734	0.00634249	0	0.00400802	0	0	0	0	0	0	0	0	0
Virulence, Disease and Defense	Resistance to antibiotics and toxic compounds	Multidrug Resistance Efflux Pumps	RND efflux system, inner membrane transporter CmeB	0.30474	0.315011	0.518333	0.589178	0.682927	0.328982	0.190244	0.397149	0.0512821	0	0.375	0.117647	0.16
Virulence, Disease and Defense	Resistance to antibiotics and toxic compounds	Multidrug Resistance Efflux Pumps	RND efflux system, membrane fusion protein CmeA	0.020316	0.0634249	0.101667	0.0941884	0.0243902	0.0261097	0.0292683	0.0427699	0	0	0.0833333	0	0
Virulence, Disease and Defense	Resistance to antibiotics and toxic compounds	Multidrug Resistance Efflux Pumps	RND efflux system, outer membrane lipoprotein CmeC	0.0316027	0.05074	0.0583333	0.0581162	0.109756	0.0417755	0.0170732	0.0590631	0	0	0.125	0	0.04
Virulence, Disease and Defense	Resistance to antibiotics and toxic compounds	Multidrug Resistance Efflux Pumps	RND efflux system, outer membrane lipoprotein, NodT family	0.013544	0.0274841	0.02	0.0280561	0.0243902	0.00522193	0.00487805	0.0305499	0	0	0.0833333	0	0.04
Virulence, Disease and Defense	Resistance to antibiotics and toxic compounds	Multidrug Resistance Efflux Pumps	Transcription regulator of multidrug efflux pump operon, TetR (AcrR) family	0	0.00211416	0.00166667	0.00200401	0	0	0	0.00203666	0	0.1	0.0416667	0	0
Virulence, Disease and Defense	Resistance to antibiotics and toxic compounds	Multidrug Resistance Efflux Pumps	Transcription repressor of multidrug efflux pump acrAB operon, TetR (AcrR) family	0.00451467	0	0.00166667	0	0	0.00261097	0.00243902	0.00407332	0	0	0	0	0
Virulence, Disease and Defense	Resistance to antibiotics and toxic compounds	Multidrug Resistance Operon mdtRP of Bacillus	Multidrug efflux transporter MdtP	0.00225734	0	0	0	0	0	0.00243902	0	0	0	0	0	0
Virulence, Disease and Defense	Resistance to antibiotics and toxic compounds	The mdtABCD multidrug resistance cluster	Probable RND efflux membrane fusion protein	0.142212	0.234672	0.235	0.332665	0.304878	0.140992	0.12439	0.203666	0.333333	0.3	0.25	0.294118	0.16
Iron acquisition and metabolism	Siderophores	Siderophore pyochelin	ABC efflux pump, fused inner membrane and ATPase subunits in pyochelin gene cluster	0	0	0	0.00200401	0	0	0	0	0	0	0	0	0
Iron acquisition and metabolism	Siderophores	Siderophore Pyoverdine	Pyoverdine efflux carrier and ATP binding protein	0.00225734	0.00211416	0.005	0.00400802	0	0	0.00487805	0	0	0	0.0416667	0	0.04
Iron acquisition and metabolism	Siderophores	Siderophore Pyoverdine	pyoverdine-specific efflux macA-like protein	0	0	0	0.00200401	0	0	0	0	0	0	0	0	0
