# Supplementary material for: Cultivation-Independent and Cultivation-Dependent Analysis of Microbes in the Shallow-Sea Hydrothermal System Off Kueishantao Island, Taiwan: Unmasking Heterotrophic Bacterial Diversity and Functional Capacity
Source: Front Microbiol. 2018 Feb 22;9:279. doi: 10.3389/fmicb.2018.00279 (PMC5829616; doi:10.3389/fmicb.2018.00279)
Supplement: Supplementary file 5 [file Table_5.XLS]

## Sheet: isolates
Table S5. Taxonomic classifcations of isolates (W, white hydrothermal system, Y, yellow hydrothermal system, S, sediment, D, dead vent，yellow color, bacteria contained aerobic anoxygenic phototrophic bacterial gene )
Actinobacteria	ID	Sample area	Condition of culture	Culture medium	Reference strain	Pairwise Similarity %	Accession No.	Domain	Phylum	Class	Order	Family	Genus
	JLT81	W	28°C	2216E	Gordonia bronchialis DSM43247(T)	98.03	KX989333	Bacteria	Actinobacteria	Actinobacteria	Corynebacteriales	Nocardiaceae	Gordonia
	S7	D	28°C	R2A	Gordionia bronchialis DSM43247(T)	97.6	KX989345	Bacteria	Actinobacteria	Actinobacteria	Corynebacteriales	Nocardiaceae	Gordonia
	JLT104	Y	28°C	2216E	Rhodococcus corynebacterioides DSM20151(T)	99.84	KX989232	Bacteria	Actinobacteria	Actinobacteria	Corynebacteriales	Nocardiaceae	Rhodococcus
	JL3654	Y	24°C, Anaerobic	SYPG	Rhodococcus corynebacterioides DSM20151(T)	99.47	KX989191	Bacteria	Actinobacteria	Actinobacteria	Corynebacteriales	Nocardiaceae	Rhodococcus
	JLT105	Y	28°C	2216E	Pseudokineococcus marinus KST3-3(T)	100	KX989233	Bacteria	Actinobacteria	Actinobacteria	Kineosporiales	Kineosporiaceae	Pseudokineococcus
	JLT60	W	28°C	2216E	Brevibacterium linens DSM20425(T)	98.66	KX989313	Bacteria	Actinobacteria	Actinobacteria	Micrococcales	Brevibacteriaceae	Brevibacterium
	JLT64	W	28°C	2216E	Brevibacterium linens DSM20425(T)	98.53	KX989317	Bacteria	Actinobacteria	Actinobacteria	Micrococcales	Brevibacteriaceae	Brevibacterium
	JLT65	W	28°C	2216E	Brevibacterium linens DSM20425(T)	98.95	KX989318	Bacteria	Actinobacteria	Actinobacteria	Micrococcales	Brevibacteriaceae	Brevibacterium
	JLT70	W	28°C	2216E	Brevibacterium iodinum NCDO613(T)	98.77	KX989322	Bacteria	Actinobacteria	Actinobacteria	Micrococcales	Brevibacteriaceae	Brevibacterium
	JLT83	W	28°C	2216E	Brevibacterium iodinum NCDO613(T)	98.85	KX989335	Bacteria	Actinobacteria	Actinobacteria	Micrococcales	Brevibacteriaceae	Brevibacterium
	JLT20	D	28°C	2216E	Brachybacterium paraconglomeratum LMG19861(T)	99.68	KX989226	Bacteria	Actinobacteria	Actinobacteria	Micrococcales	Dermabacteraceae	Brachybacterium
	JLT51	W	28°C	2216E	Brachybacterium paraconglomeratum LMG19861(T)	99.23	KX989304	Bacteria	Actinobacteria	Actinobacteria	Micrococcales	Dermabacteraceae	Brachybacterium
	JLT77	S	28°C	2216E	Brachybacterium paraconglomeratum LMG19861(T)	99.3	KX989329	Bacteria	Actinobacteria	Actinobacteria	Micrococcales	Dermabacteraceae	Brachybacterium
	JL3613	Y	24°C, Anaerobic	1/5 R2A	Serinicoccus marinus DSM15273(T)	98.67	KX989153	Bacteria	Actinobacteria	Actinobacteria	Micrococcales	Intrasporangiaceae	Serinicoccus
	JLT9	D	28°C	2216E	Serinicoccus marinus DSM15273(T)	98.83	KU170959	Bacteria	Actinobacteria	Actinobacteria	Micrococcales	Intrasporangiaceae	Serinicoccus
	JL3668	Y	24°C, Anaerobic	NS	Serinicoccus profundi MCCC1A05965(T)	97.77	KX989205	Bacteria	Actinobacteria	Actinobacteria	Micrococcales	Intrasporangiaceae	Serinicoccus
	JL3615	W	24°C, Anaerobic	R2A	Serinicoccus chungangensis CAU9536(T)	98.24	KX989155	Bacteria	Actinobacteria	Actinobacteria	Micrococcales	Intrasporangiaceae	Serinicoccus
	JL3619	W	24°C, Anaerobic	R2A	Serinicoccus chungangensis CAU9536(T)	96.65	KX989159	Bacteria	Actinobacteria	Actinobacteria	Micrococcales	Intrasporangiaceae	Serinicoccus
	JL3620	W	24°C, Anaerobic	R2A	Serinicoccus chungangensis CAU9536(T)	97.68	KX989160	Bacteria	Actinobacteria	Actinobacteria	Micrococcales	Intrasporangiaceae	Serinicoccus
	JL3651	Y	24°C, Anaerobic	R2A	Serinicoccus profundi MCCC1A05965(T)	99.29	KX989188	Bacteria	Actinobacteria	Actinobacteria	Micrococcales	Intrasporangiaceae	Serinicoccus
	JL3533	Y	28°C	SC	Serinicoccus marinus DSM15273(T)	99.43	KX989087	Bacteria	Actinobacteria	Actinobacteria	Micrococcales	Intrasporangiaceae	Serinicoccus
	KSTI36	S	28°C	YTSS	Agrococcus carbonis G4(T)	98.48	KX989402	Bacteria	Actinobacteria	Actinobacteria	Micrococcales	Microbacteriaceae	Agrococcus
	JL3630	Y	24°C, Anaerobic	1/10 2216E	Microbacterium fluvii YSL3-15(T)	98.71	KX989169	Bacteria	Actinobacteria	Actinobacteria	Micrococcales	Microbacteriaceae	Microbacterium
	JL3520	W	28°C	1/10 RO	Microbacterium kitamiense Kitami C2(T)	99.43	KX989074	Bacteria	Actinobacteria	Actinobacteria	Micrococcales	Microbacteriaceae	Microbacterium
	JL3528	Y	28°C	1/10 RO	Microbacterium insulae DS-66(T)	98.82	KX989082	Bacteria	Actinobacteria	Actinobacteria	Micrococcales	Microbacteriaceae	Microbacterium
	JLT4	D	28°C	2216E	Microbacterium flavumYM18-098(T)	99.37	KX989217	Bacteria	Actinobacteria	Actinobacteria	Micrococcales	Microbacteriaceae	Microbacterium
	JLT151	W	28°C	2216E	Microbacterium esteraromaticum DSM8609(T)	99.76	KX989238	Bacteria	Actinobacteria	Actinobacteria	Micrococcales	Microbacteriaceae	Microbacterium
	JL3616	W	24°C, Anaerobic	R2A	Microbacterium insulae DS-66(T)	99.01	KX989156	Bacteria	Actinobacteria	Actinobacteria	Micrococcales	Microbacteriaceae	Microbacterium
	JL3622	W	24°C, Anaerobic	R2A	Microbacterium insulae DS-66(T)	99	KX989161	Bacteria	Actinobacteria	Actinobacteria	Micrococcales	Microbacteriaceae	Microbacterium
	JL3623	W	24°C, Anaerobic	R2A	Microbacterium maritypicum DSM 12512(T)	98.51	KX989162	Bacteria	Actinobacteria	Actinobacteria	Micrococcales	Microbacteriaceae	Microbacterium
	JL3624	W	24°C, Anaerobic	R2A	Microbacterium arthrosphaerae CC-VM-Y(T)	99.01	KX989163	Bacteria	Actinobacteria	Actinobacteria	Micrococcales	Microbacteriaceae	Microbacterium
	JL3625	W	24°C, Anaerobic	R2A	Microbacterium flavescens DSM20643(T)	99.46	KX989164	Bacteria	Actinobacteria	Actinobacteria	Micrococcales	Microbacteriaceae	Microbacterium
	JL3505	W	28°C	SC	Microbacterium esteraromaticum DSM8609(T)	98.24	KX989060	Bacteria	Actinobacteria	Actinobacteria	Micrococcales	Microbacteriaceae	Microbacterium
	JL3592	Y	28°C	SYPG	Microbacterium maritypicum DSM12512(T)	99.25	KX989137	Bacteria	Actinobacteria	Actinobacteria	Micrococcales	Microbacteriaceae	Microbacterium
	JL3593	Y	28°C	SYPG	Microbacterium paraoxydans CF36(T)	99.9	KX989138	Bacteria	Actinobacteria	Actinobacteria	Micrococcales	Microbacteriaceae	Microbacterium
	KSTI53	S	28°C	YTSS	Microbacterium aoyamense KV-492(T)	99.21	KX989419	Bacteria	Actinobacteria	Actinobacteria	Micrococcales	Microbacteriaceae	Microbacterium
	KSTI62	Y	28°C	YTSS	Microbacterium schleiferi IFO15075(T)	99.68	KX989428	Bacteria	Actinobacteria	Actinobacteria	Micrococcales	Microbacteriaceae	Microbacterium
	KSTI63	S	28°C	YTSS	Microbacterium marinum H101(T)	99.92	KX989429	Bacteria	Actinobacteria	Actinobacteria	Micrococcales	Microbacteriaceae	Microbacterium
	JLT101	W	28°C	2216E	Kocuria kristinae DSM 20032(T)	99.84	KX989229	Bacteria	Actinobacteria	Actinobacteria	Micrococcales	Micrococcaceae	Kocuria
	KSTI25	S	28°C	2216E	Kocuria polaris CMS 76or(T)	99.29	KX989392	Bacteria	Actinobacteria	Actinobacteria	Micrococcales	Micrococcaceae	Kocuria
	KSTI60	Y	28°C	YTSS	Kocuria gwangalliensis SJ2(T)	99.37	KX989426	Bacteria	Actinobacteria	Actinobacteria	Micrococcales	Micrococcaceae	Kocuria
	S13	S	28°C	0.5SYPG	Rothia amaeae JCM 11375(T)	99.92	KX989350	Bacteria	Actinobacteria	Actinobacteria	Micrococcales	Micrococcaceae	Rothia
	JL3649	Y	24°C, Anaerobic	R2A	Marmoricola aquaticus CBMAI 1089(T)	99.49	KX989186	Bacteria	Actinobacteria	Actinobacteria	Propionibacteriales	Nocardioidaceae	Marmoricola
	JL3634	Y	24°C, Anaerobic	1/10 2216E	Nocardioides aestuarii JC2056(T)	98.4	KX989173	Bacteria	Actinobacteria	Actinobacteria	Propionibacteriales	Nocardioidaceae	Nocardioides
	JL3676	Y	24°C, Anaerobic	SC	Nocardioides salarius CL-Z59(T)	98.46	KX989211	Bacteria	Actinobacteria	Actinobacteria	Propionibacteriales	Nocardioidaceae	Nocardioides
	JL3516	W	28°C	SYPG	Nocardioides nanhaiensis YIM M13091(T)	96.51	KX989070	Bacteria	Actinobacteria	Actinobacteria	Propionibacteriales	Nocardioidaceae	Nocardioides
Bacteroidetes	JL3554	Y	28°C	1/10 RO	Algoriphagus halophilus IMSNU 14013(T)	99.19	KX989108	Bacteria	Bacteroidetes	Cytophagia	Cytophagales	Cyclobacteriaceae	Algoriphagus
	JLT53	W	28°C	2216E	Algoriphagus locisalis MSS-170(T)	98.76	KX989306	Bacteria	Bacteroidetes	Cytophagia	Cytophagales	Cyclobacteriaceae	Algoriphagus
	JLT56	W	28°C	2216E	Algoriphagus locisalis MSS-170(T)	98.24	KX989309	Bacteria	Bacteroidetes	Cytophagia	Cytophagales	Cyclobacteriaceae	Algoriphagus
	KSTI66	S	28°C	YTSS	Algoriphagus chordae LMG21970(T)	98.16	KX989432	Bacteria	Bacteroidetes	Cytophagia	Cytophagales	Cyclobacteriaceae	Algoriphagus
	JLT49	Y	28°C	2216E	Echinicola vietnamensis DSM17526(T)	98.94	KX989303	Bacteria	Bacteroidetes	Cytophagia	Cytophagales	Cyclobacteriaceae	Echinicola
	KSTI18	Y	28°C	2216E	Aquimarina spongiae A6(T)	97.24	KX989385	Bacteria	Bacteroidetes	Flavobacteria	Flavobacteriales	Flavobacteriaceae	Aquimarina
	JLT80	W	28°C	2216E	Arenibacter troitsensis KMM 3674(T)	99.42	KX989332	Bacteria	Bacteroidetes	Flavobacteria	Flavobacteriales	Flavobacteriaceae	Arenibacter
	JLT43	Y	28°C	2216E	Flaviramulus ichthyoenteri Th78(T)	99.58	KX989297	Bacteria	Bacteroidetes	Flavobacteria	Flavobacteriales	Flavobacteriaceae	Flaviramulus
	JLT42	Y	28°C	2216E	Formosa spongicola A2(T)	96.1	KX989296	Bacteria	Bacteroidetes	Flavobacteria	Flavobacteriales	Flavobacteriaceae	Formosa
	KSTI21	Y	28°C	2216E	Gramella flava JLT2011(T)	97.25	KX989388	Bacteria	Bacteroidetes	Flavobacteria	Flavobacteriales	Flavobacteriaceae	Gramella
	JLT46	Y	28°C	2216E	Maribacter spongiicola W15M10(T)	97.07	KX989300	Bacteria	Bacteroidetes	Flavobacteria	Flavobacteriales	Flavobacteriaceae	Maribacter
	JLT55	W	28°C	2216E	Maribacter spongiicola W15M10(T)	97.07	KX989308	Bacteria	Bacteroidetes	Flavobacteria	Flavobacteriales	Flavobacteriaceae	Maribacter
	JLT58	W	28°C	2216E	Maribacter spongiicola W15M10(T)	97.07	KX989311	Bacteria	Bacteroidetes	Flavobacteria	Flavobacteriales	Flavobacteriaceae	Maribacter
	T28	D	28°C	2216E	Maribacter spongiicola W15M10(T)	97.07	KX022625	Bacteria	Bacteroidetes	Flavobacteria	Flavobacteriales	Flavobacteriaceae	Maribacter
	JLT21	D	28°C	2216E	Mariniflexile aquimaris HWR-17(T)	96.73	KM277360	Bacteria	Bacteroidetes	Flavobacteria	Flavobacteriales	Flavobacteriaceae	Mariniflexile
	JLT54	W	28°C	2216E	Corallibacter vietnamensis KMM 6217(T)	99.09	KX989307	Bacteria	Bacteroidetes	Flavobacteria	Flavobacteriales	Flavobacteriaceae	Meridianimaribacter
	KSTI14	S	28°C	2216E	Mesoflavibacter sabulilitoris GJMS-9(T)	99.13	KX989381	Bacteria	Bacteroidetes	Flavobacteria	Flavobacteriales	Flavobacteriaceae	Mesoflavibacter
	KSTI61	Y	28°C	YTSS	Mesoflavibacter sabulilitoris GJMS-9(T)	99.76	KX989427	Bacteria	Bacteroidetes	Flavobacteria	Flavobacteriales	Flavobacteriaceae	Mesoflavibacter
	KSTI91	S	30°C	YTSS	Mesoflavibacter zeaxanthinifaciens DSM18436(T)	99.92	KX989457	Bacteria	Bacteroidetes	Flavobacteria	Flavobacteriales	Flavobacteriaceae	Mesoflavibacter
	KSTI72	S	28°C	YTSS	Muricauda antarctica Ar-22(T)	97.7	KX989438	Bacteria	Bacteroidetes	Flavobacteria	Flavobacteriales	Flavobacteriaceae	Muricauda
	S8	S	28°C	0.25SYPG	Salegentibacter mishustinae KMM6049(T)	99.76	KX989346	Bacteria	Bacteroidetes	Flavobacteria	Flavobacteriales	Flavobacteriaceae	Salegentibacter
	JL3508	W	28°C	1/10 2216E	Salinimicrobium sediminis JC207(T)	96.57	KX989063	Bacteria	Bacteroidetes	Flavobacteria	Flavobacteriales	Flavobacteriaceae	Salinimicrobium
	JL3598	W	28°C	NS	Salinimicrobium catena HY1(T)	98.58	KX989142	Bacteria	Bacteroidetes	Flavobacteria	Flavobacteriales	Flavobacteriaceae	Salinimicrobium
	KSTI50	Y	28°C	YTSS	Tenacibaculum mesophilum MBIC1140(T)	99.29	KX989416	Bacteria	Bacteroidetes	Flavobacteria	Flavobacteriales	Flavobacteriaceae	Tenacibaculum
	JLT47	Y	28°C	2216E	Vitellibacter vladivostokensis KMM3516(T)	98.94	KX989301	Bacteria	Bacteroidetes	Flavobacteria	Flavobacteriales	Flavobacteriaceae	Vitellibacter
	KSTI16	Y	28°C	2216E	Vitellibacter vladivostokensis KMM3516(T)	99.92	KX989383	Bacteria	Bacteroidetes	Flavobacteria	Flavobacteriales	Flavobacteriaceae	Vitellibacter
Firmicutes	S9	Y	28°C	0.5R2A	Bacillus horikoshii DSM8719	99.77	KX989347	Bacteria	Firmicutes	Bacilli	Bacillales	Bacillaceae	Bacillus
	JLT7	D	28°C	2216E	Bacillus infantis SMC 4352-1(T)	99.23	KX989219	Bacteria	Firmicutes	Bacilli	Bacillales	Bacillaceae	Bacillus
	JLT16	D	28°C	2216E	Bacillus flexus IFO15715(T)	100	KX989224	Bacteria	Firmicutes	Bacilli	Bacillales	Bacillaceae	Bacillus
	JLT19	D	28°C	2216E	Bacillus infantis SMC4352-1(T)	99.85	KX989225	Bacteria	Firmicutes	Bacilli	Bacillales	Bacillaceae	Bacillus
	JLT102	W	28°C	2216E	Bacillus tianshenii YIM M13235(T)	99.3	KX989230	Bacteria	Firmicutes	Bacilli	Bacillales	Bacillaceae	Bacillus
	JLT108	Y	28°C	2216E	Bacillus tianshenii YIM M13235(T)	99.3	KX989236	Bacteria	Firmicutes	Bacilli	Bacillales	Bacillaceae	Bacillus
	JLT41	Y	28°C	2216E	Bacillus infantisSMC 4352-1(T)	99.85	KX989295	Bacteria	Firmicutes	Bacilli	Bacillales	Bacillaceae	Bacillus
	KSTI33	Y	28°C	2216E	Bacillus oryzaecorticis R1(T)	98.74	KX989399	Bacteria	Firmicutes	Bacilli	Bacillales	Bacillaceae	Bacillus
	KSTI83	D	28°C	2216E	Bacillus vietnamensis 15-1(T)	99.29	KX989449	Bacteria	Firmicutes	Bacilli	Bacillales	Bacillaceae	Bacillus
	JL3589	Y	28°C	SYPG	Bacillus aquimaris TF-12(T)	99.72	KX989134	Bacteria	Firmicutes	Bacilli	Bacillales	Bacillaceae	Bacillus
	KSTI40	S	28°C	YTSS	Chryseomicrobium imtechense MW10(T)	99.08	KX989406	Bacteria	Firmicutes	Bacilli	Bacillales	Planococcaceae	Chryseomicrobium
	KSTI70	S	28°C	YTSS	Chryseomicrobium amylolyticum JC16(T)	94.43	KX989436	Bacteria	Firmicutes	Bacilli	Bacillales	Planococcaceae	Chryseomicrobium
	KSTI80	D	28°C	YTSS	Chryseomicrobium amylolyticum JC16(T)	93.34	KX989446	Bacteria	Firmicutes	Bacilli	Bacillales	Planococcaceae	Chryseomicrobium
	JLT12	D	28°C	2216E	Lysinibacillus jejuensisN2-5(T)	97.37	KX989222	Bacteria	Firmicutes	Bacilli	Bacillales	Planococcaceae	Lysinibacillus
	JLT103	Y	28°C	2216E	Staphylococcus warneri ATCC27836(T)	100	KX989231	Bacteria	Firmicutes	Bacilli	Bacillales	Staphylococcaceae	Staphylococcus
Proteobacteria	JLT25	Y	28°C	2216E	Aurantimonas coralicida DSM14790(T)	97.89	KX989281	Bacteria	Proteobacteria	Alphaproteobacteria	Rhizobiales	Aurantimonadaceae	Aurantimonas
	JL3617	W	24°C, Anaerobic	R2A	Aurantimonas litoralis' HTCC2156(T)	95.46	KX989157	Bacteria	Proteobacteria	Alphaproteobacteria	Rhizobiales	Aurantimonadaceae	Aurantimonas
	JLT1529	W	28°C	2216E	Martelella mediterranea DSM17316(T)	99.75	KX989258	Bacteria	Proteobacteria	Alphaproteobacteria	Rhizobiales	Martelella_f	Martelella
	JLT39	Y	28°C	2216E	Martelella endophytica YC6887(T)	98.47	KX989293	Bacteria	Proteobacteria	Alphaproteobacteria	Rhizobiales	Martelella_f	Martelella
	JLT44	Y	28°C	2216E	Hoeflea suaedae YC6898(T)	98.9	KX989298	Bacteria	Proteobacteria	Alphaproteobacteria	Rhizobiales	Phyllobacteriaceae	Hoeflea
	JLT48	Y	28°C	2216E	Nitratireductor aquimarinus CL-SC21(T)	98.99	KX989302	Bacteria	Proteobacteria	Alphaproteobacteria	Rhizobiales	Phyllobacteriaceae	Nitratireductor
	JL3521	W	28°C	R2A	Nitratireductor basaltis J3(T)	97.25	KX989075	Bacteria	Proteobacteria	Alphaproteobacteria	Rhizobiales	Phyllobacteriaceae	Nitratireductor
	JL3659	Y	24°C, Anaerobic	SYPG	Neorhizobium huautlense S02(T)	97.03	KX989196	Bacteria	Proteobacteria	Alphaproteobacteria	Rhizobiales	Rhizobiaceae	Neorhizobium
	JL3523	Y	28°C	1/10 2216E	Rhizobium tarimense PL-41(T)	98.2	KX989077	Bacteria	Proteobacteria	Alphaproteobacteria	Rhizobiales	Rhizobiaceae	Rhizobium
	JL3535	Y	28°C	NS	Rhizobium tarimense PL-41(T)	98	KX989089	Bacteria	Proteobacteria	Alphaproteobacteria	Rhizobiales	Rhizobiaceae	Rhizobium
	JL3522	W	28°C	R2A	Rhizobium tarimense PL-41(T)	98.38	KX989076	Bacteria	Proteobacteria	Alphaproteobacteria	Rhizobiales	Rhizobiaceae	Rhizobium
	JL3660	Y	24°C, Anaerobic	SYPG	Rhizobium tarimense PL-41(T)	98.2	KX989197	Bacteria	Proteobacteria	Alphaproteobacteria	Rhizobiales	Rhizobiaceae	Rhizobium
	S10	D	28°C	R2A	Pseudovibrio ascidiaceicola F423(T)	100	KX989348	Bacteria	Proteobacteria	Alphaproteobacteria	Rhizobiales	Stappia_f	Pseudovibrio
	S20	D	28°C	R2A	Pseudovibrio ascidiaceicola F423(T)	100	KX989354	Bacteria	Proteobacteria	Alphaproteobacteria	Rhizobiales	Stappia_f	Pseudovibrio
	S42	D	28°C	R2A	Pseudovibrio ascidiaceicola F423(T)	100	KX989360	Bacteria	Proteobacteria	Alphaproteobacteria	Rhizobiales	Stappia_f	Pseudovibrio
	JL3646	Y	28°C	2216E	Aestuariihabitans beolgyonensisBB-MW15(T)	95.04	KX022626	Bacteria	Proteobacteria	Alphaproteobacteria	Rhodobacterales	Rhodobacteraceae	Aestuariihabitans
	JL3579	Y	28°C	R2A	Aliiroseovarius sediminilitoris M-M10(T)	97.23	KX989128	Bacteria	Proteobacteria	Alphaproteobacteria	Rhodobacterales	Rhodobacteraceae	Aliiroseovarius
	S38	D	28°C	0.25SYPG	Loktanella rosea Fg36(T)	99.75	KX989356	Bacteria	Proteobacteria	Alphaproteobacteria	Rhodobacterales	Rhodobacteraceae	Loktanella
	JL3511	W	28°C	NS	Loktanella cinnabarina LL-001(T)	97.16	KX989065	Bacteria	Proteobacteria	Alphaproteobacteria	Rhodobacterales	Rhodobacteraceae	Loktanella
	KSTI64	S	28°C	YTSS	Loktanella atrilutea IG8(T)	98.59	KX989430	Bacteria	Proteobacteria	Alphaproteobacteria	Rhodobacterales	Rhodobacteraceae	Loktanella
	JL3666	Y	24°C, Anaerobic	NS	Marivita geojedonensis DPG-138(T)	96.84	KX989203	Bacteria	Proteobacteria	Alphaproteobacteria	Rhodobacterales	Rhodobacteraceae	Marivita
	JL3631	Y	24°C, Anaerobic	1/10 2216E	Nioella nitratireducens SSW136(T)	95.81	KX989170	Bacteria	Proteobacteria	Alphaproteobacteria	Rhodobacterales	Rhodobacteraceae	Nioella
	S2	S	28°C	0.5R2A	Paracoccus marcusii DSM11574(T)	100	KX989341	Bacteria	Proteobacteria	Alphaproteobacteria	Rhodobacterales	Rhodobacteraceae	Paracoccus
	JL3510	W	28°C	1/10 2216E	Paracoccus marcusii DSM11574(T)	99.36	KX989064	Bacteria	Proteobacteria	Alphaproteobacteria	Rhodobacterales	Rhodobacteraceae	Paracoccus
	JL3629	Y	24°C, Anaerobic	1/10 2216E	Paracoccus marcusii DSM11574(T)	98.43	KX989168	Bacteria	Proteobacteria	Alphaproteobacteria	Rhodobacterales	Rhodobacteraceae	Paracoccus
	JL3637	Y	24°C, Anaerobic	1/10 2216E	Paracoccus marcusii DSM11574(T)	99.09	KX989176	Bacteria	Proteobacteria	Alphaproteobacteria	Rhodobacterales	Rhodobacteraceae	Paracoccus
	JL3601	Y	24°C, Anaerobic	1/5 R2A	Paracoccus marcusii DSM11574(T)	98.77	KX989143	Bacteria	Proteobacteria	Alphaproteobacteria	Rhodobacterales	Rhodobacteraceae	Paracoccus
	JL3606	Y	24°C, Anaerobic	1/5 R2A	Paracoccus marcusii DSM 11574(T)	97.71	KX989148	Bacteria	Proteobacteria	Alphaproteobacteria	Rhodobacterales	Rhodobacteraceae	Paracoccus
	JLT109	Y	28°C	2216E	Paracoccus panacisoli DCY94(T)	100	KX989237	Bacteria	Proteobacteria	Alphaproteobacteria	Rhodobacterales	Rhodobacteraceae	Paracoccus
	JLT1519	W	28°C	2216E	Paracoccus marcusii DSM 11574(T)	100	KX989251	Bacteria	Proteobacteria	Alphaproteobacteria	Rhodobacterales	Rhodobacteraceae	Paracoccus
	JLT1520	W	28°C	2216E	Paracoccus sediminis CMB17(T)	97.35	KX989252	Bacteria	Proteobacteria	Alphaproteobacteria	Rhodobacterales	Rhodobacteraceae	Paracoccus
	JLT1531	W	28°C	2216E	Paracoccus yeei G1212(T)	100	KX989259	Bacteria	Proteobacteria	Alphaproteobacteria	Rhodobacterales	Rhodobacteraceae	Paracoccus
	JLT30	Y	28°C	2216E	Paracoccus aestuariiB7(T)	96	KX989284	Bacteria	Proteobacteria	Alphaproteobacteria	Rhodobacterales	Rhodobacteraceae	Paracoccus
	JLT32	Y	28°C	2216E	Paracoccus lutimaris HDM-25(T)	98.31	KX989286	Bacteria	Proteobacteria	Alphaproteobacteria	Rhodobacterales	Rhodobacteraceae	Paracoccus
	JLT52	W	28°C	2216E	Paracoccus marcusiiDSM 11574(T)	99.41	KX989305	Bacteria	Proteobacteria	Alphaproteobacteria	Rhodobacterales	Rhodobacteraceae	Paracoccus
	KSTI9	S	28°C	2216E	Paracoccus marcusii DSM 11574(T)	100	KX989376	Bacteria	Proteobacteria	Alphaproteobacteria	Rhodobacterales	Rhodobacteraceae	Paracoccus
	KSTI77	D	28°C	2216E	Paracoccus marcusii DSM 11574(T)	100	KX989443	Bacteria	Proteobacteria	Alphaproteobacteria	Rhodobacterales	Rhodobacteraceae	Paracoccus
	KSTI82	D	28°C	2216E	Paracoccus marcusii DSM 11574(T)	100	KX989448	Bacteria	Proteobacteria	Alphaproteobacteria	Rhodobacterales	Rhodobacteraceae	Paracoccus
	S3	D	28°C	O.5R2A	Paracoccus marcusii DSM 11574(T)	100	KX989342	Bacteria	Proteobacteria	Alphaproteobacteria	Rhodobacterales	Rhodobacteraceae	Paracoccus
	JL3640	Y	24°C, Anaerobic	R2A	Paracoccus marcusii DSM 11574(T)	99.54	KX989179	Bacteria	Proteobacteria	Alphaproteobacteria	Rhodobacterales	Rhodobacteraceae	Paracoccus
	JL3643	Y	24°C, Anaerobic	R2A	Paracoccus oceanense' JLT1679(T)	96.91	KX989181	Bacteria	Proteobacteria	Alphaproteobacteria	Rhodobacterales	Rhodobacteraceae	Paracoccus
	JL3647	Y	24°C, Anaerobic	R2A	Paracoccus marcusii DSM 11574(T)	98.25	KX989184	Bacteria	Proteobacteria	Alphaproteobacteria	Rhodobacterales	Rhodobacteraceae	Paracoccus
	JL3653	Y	24°C, Anaerobic	R2A	Paracoccus seriniphilus MBT-A4(T)	97.71	KX989190	Bacteria	Proteobacteria	Alphaproteobacteria	Rhodobacterales	Rhodobacteraceae	Paracoccus
	KSTI38	S	28°C	YTSS	Paracoccus marcusii DSM 11574(T)	100	KX989404	Bacteria	Proteobacteria	Alphaproteobacteria	Rhodobacterales	Rhodobacteraceae	Paracoccus
	KSTI41	S	28°C	YTSS	Paracoccus marcusii DSM 11574(T)	100	KX989407	Bacteria	Proteobacteria	Alphaproteobacteria	Rhodobacterales	Rhodobacteraceae	Paracoccus
	KSTI43	S	28°C	YTSS	Paracoccus marcusii DSM 11574(T)	100	KX989409	Bacteria	Proteobacteria	Alphaproteobacteria	Rhodobacterales	Rhodobacteraceae	Paracoccus
	KSTI45	S	28°C	YTSS	Paracoccus marcusii DSM 11574(T)	100	KX989411	Bacteria	Proteobacteria	Alphaproteobacteria	Rhodobacterales	Rhodobacteraceae	Paracoccus
	KSTI46	S	28°C	YTSS	Paracoccus marcusii DSM 11574(T)	100	KX989412	Bacteria	Proteobacteria	Alphaproteobacteria	Rhodobacterales	Rhodobacteraceae	Paracoccus
	KSTI47	S	28°C	YTSS	Paracoccus marcusii DSM 11574(T)	100	KX989413	Bacteria	Proteobacteria	Alphaproteobacteria	Rhodobacterales	Rhodobacteraceae	Paracoccus
	KSTI48	S	28°C	YTSS	Paracoccus homiensis DD-R11(T)	99.59	KX989414	Bacteria	Proteobacteria	Alphaproteobacteria	Rhodobacterales	Rhodobacteraceae	Paracoccus
	KSTI51	Y	28°C	YTSS	Paracoccus homiensis DD-R11(T)	99.59	KX989417	Bacteria	Proteobacteria	Alphaproteobacteria	Rhodobacterales	Rhodobacteraceae	Paracoccus
	KSTI85	D	30°C	YTSS	Paracoccus stylophorae KTW-16(T)	100	KX989451	Bacteria	Proteobacteria	Alphaproteobacteria	Rhodobacterales	Rhodobacteraceae	Paracoccus
	KSTI90	S	30°C	YTSS	Paracoccus homiensis DD-R11(T)	99.59	KX989456	Bacteria	Proteobacteria	Alphaproteobacteria	Rhodobacterales	Rhodobacteraceae	Paracoccus
	JL3664	Y	24°C, Anaerobic	SYPG	Pseudooctadecabacter jejudonensis SSK2-1(T)	97.86	KX989201	Bacteria	Proteobacteria	Alphaproteobacteria	Rhodobacterales	Rhodobacteraceae	Pseudooctadecabacter
	JLT14	D	28°C	2216E	Pseudophaeobacter arcticus DSM 23566(T)	98.33	KX989223	Bacteria	Proteobacteria	Alphaproteobacteria	Rhodobacterales	Rhodobacteraceae	Pseudophaeobacter
	JLT1528	W	28°C	2216E	Pseudoruegeria aquimaris SW-255(T)	98.51	KX989257	Bacteria	Proteobacteria	Alphaproteobacteria	Rhodobacterales	Rhodobacteraceae	Pseudoruegeria
	JL3627	Y	24°C, Anaerobic	1/10 2216E	Rhodovulum phaeolacus JA580(T)	96.62	KX989166	Bacteria	Proteobacteria	Alphaproteobacteria	Rhodobacterales	Rhodobacteraceae	Rhodovulum
	JL3607	Y	24°C, Anaerobic	1/5 R2A	Rhodovulum adriaticum DSM 2781(T)	95.59	KX989149	Bacteria	Proteobacteria	Alphaproteobacteria	Rhodobacterales	Rhodobacteraceae	Rhodovulum
	JL3610	Y	24°C, Anaerobic	1/5 R2A	Rhodovulum phaeolacus JA580(T)	96.91	KX989150	Bacteria	Proteobacteria	Alphaproteobacteria	Rhodobacterales	Rhodobacteraceae	Rhodovulum
	P5	W	28°C	2216E	Rhodovulum adriaticum DSM 2781(T)	97.48	KM243754	Bacteria	Proteobacteria	Alphaproteobacteria	Rhodobacterales	Rhodobacteraceae	Rhodovulum
	P1	Y	28°C	2216E	Rhodovulum adriaticum DSM 2781(T)	94.31	KX989337	Bacteria	Proteobacteria	Alphaproteobacteria	Rhodobacterales	Rhodobacteraceae	Rhodovulum
	P2	Y	28°C	2216E	Rhodovulum adriaticum DSM 2781(T)	96.91	KX989338	Bacteria	Proteobacteria	Alphaproteobacteria	Rhodobacterales	Rhodobacteraceae	Rhodovulum
	P3	Y	28°C	2216E	Rhodovulum adriaticum DSM 2781(T)	96.85	KX989339	Bacteria	Proteobacteria	Alphaproteobacteria	Rhodobacterales	Rhodobacteraceae	Rhodovulum
	P4	Y	28°C	2216E	Rhodovulum bhavnagarense JA738(T)	99.33	KX989340	Bacteria	Proteobacteria	Alphaproteobacteria	Rhodobacterales	Rhodobacteraceae	Rhodovulum
	JL3633	Y	24°C, Anaerobic	1/10 2216E	Roseovarius aestuarii SMK-122(T)	97.01	KX989172	Bacteria	Proteobacteria	Alphaproteobacteria	Rhodobacterales	Rhodobacteraceae	Roseovarius
	S51	Y	28°C	R2A	Ruegeria mobulis NBRC101030(T)	99.43	KX989367	Bacteria	Proteobacteria	Alphaproteobacteria	Rhodobacterales	Rhodobacteraceae	Ruegeria
	JL3680	Y	24°C, Anaerobic	R2A	Sagittula stellata E-37(T)	94.26	KX989215	Bacteria	Proteobacteria	Alphaproteobacteria	Rhodobacterales	Rhodobacteraceae	Sagittula
	JL3513	W	28°C	1/10 2216E	Shimia marina CL-TA03(T)	99.44	KX989067	Bacteria	Proteobacteria	Alphaproteobacteria	Rhodobacterales	Rhodobacteraceae	Shimia
	JLT57	W	28°C	2216E	Sulfitobacter pontiacus DSM 10014(T)	99.26	KX989310	Bacteria	Proteobacteria	Alphaproteobacteria	Rhodobacterales	Rhodobacteraceae	Sulfitobacter
	JLT59	W	28°C	2216E	Sulfitobacter pontiacus DSM 10014(T)	98.45	KX989312	Bacteria	Proteobacteria	Alphaproteobacteria	Rhodobacterales	Rhodobacteraceae	Sulfitobacter
	KSTI23	Y	28°C	2216E	Sulfitobacter dubius KMM 3554(T)	99.75	KX989390	Bacteria	Proteobacteria	Alphaproteobacteria	Rhodobacterales	Rhodobacteraceae	Sulfitobacter
	KSTI55	S	28°C	YTSS	Sulfitobacter dubius KMM 3554(T)	99.75	KX989421	Bacteria	Proteobacteria	Alphaproteobacteria	Rhodobacterales	Rhodobacteraceae	Sulfitobacter
	JLT11	D	28°C	2216E	Thalassobius aestuariiJC2049(T)	98.16	KX989221	Bacteria	Proteobacteria	Alphaproteobacteria	Rhodobacterales	Rhodobacteraceae	Thalassobius
	S24	Y	28°C	0.5R2A	Thalassococcus lentus YCS-24	98.03	KX989355	Bacteria	Proteobacteria	Alphaproteobacteria	Rhodobacterales	Rhodobacteraceae	Thalassococcus
	JL3626	Y	24°C, Anaerobic	1/10 2216E	Thioclava pacifica DSM 10166(T)	98.17	KX989165	Bacteria	Proteobacteria	Alphaproteobacteria	Rhodobacterales	Rhodobacteraceae	Thioclava
	JL3614	W	24°C, Anaerobic	R2A	Thioclava pacifica DSM 10166(T)	98.44	KX989154	Bacteria	Proteobacteria	Alphaproteobacteria	Rhodobacterales	Rhodobacteraceae	Thioclava
	KSTI86	D	30°C	YTSS	Thioclava pacifica DSM 10166(T)	98.02	KX989452	Bacteria	Proteobacteria	Alphaproteobacteria	Rhodobacterales	Rhodobacteraceae	Thioclava
	JLT23	D	28°C	2216E	Tropicibacter litoreusR37(T)	99.07	KX989227	Bacteria	Proteobacteria	Alphaproteobacteria	Rhodobacterales	Rhodobacteraceae	Tropicibacter
	JL3645	Y	24°C, Anaerobic	R2A	Rhodocista centenaria IAM 14193(T)	94.98	KX989183	Bacteria	Proteobacteria	Alphaproteobacteria	Rhodospirillales	Rhodospirillaceae	Rhodocista
	JLT36	Y	28°C	2216E	Thalassospira permensisNBRC 106175(T)	98.93	KX989290	Bacteria	Proteobacteria	Alphaproteobacteria	Rhodospirillales	Rhodospirillaceae	Thalassospira
	JLT45	Y	28°C	2216E	Thalassospira permensisNBRC 106175(T)	98.93	KX989299	Bacteria	Proteobacteria	Alphaproteobacteria	Rhodospirillales	Rhodospirillaceae	Thalassospira
	JL3636	Y	24°C, Anaerobic	1/10 2216E	Altererythrobacter xiamenensis LY02(T)	99	KX989175	Bacteria	Proteobacteria	Alphaproteobacteria	Sphingomonadales	Erythrobacteraceae	Altererythrobacter
	JL3543	Y	28°C	1/10 RO	Altererythrobacter xiamenensis LY02(T)	99	KX989097	Bacteria	Proteobacteria	Alphaproteobacteria	Sphingomonadales	Erythrobacteraceae	Altererythrobacter
	JL3672	Y	24°C, Anaerobic	1/10 RO	Altererythrobacter xiamenensis LY02(T)	98.16	KX989208	Bacteria	Proteobacteria	Alphaproteobacteria	Sphingomonadales	Erythrobacteraceae	Altererythrobacter
	JL3604	Y	24°C, Anaerobic	1/5 R2A	Altererythrobacter xiamenensis LY02(T)	99.36	KX989146	Bacteria	Proteobacteria	Alphaproteobacteria	Sphingomonadales	Erythrobacteraceae	Altererythrobacter
	JL3538	Y	28°C	NS	Altererythrobacter xiamenensis LY02(T)	98.91	KX989092	Bacteria	Proteobacteria	Alphaproteobacteria	Sphingomonadales	Erythrobacteraceae	Altererythrobacter
	JL3532	Y	28°C	SC	Altererythrobacter xiamenensis LY02(T)	99.43	KX989086	Bacteria	Proteobacteria	Alphaproteobacteria	Sphingomonadales	Erythrobacteraceae	Altererythrobacter
	JL3573	Y	28°C	SC	Altererythrobacter ishigakiensis JPCCMB0017(T)	97.81	KX989123	Bacteria	Proteobacteria	Alphaproteobacteria	Sphingomonadales	Erythrobacteraceae	Altererythrobacter
	JL3677	Y	24°C, Anaerobic	SC	Altererythrobacter xiamenensis LY02(T)	97.9	KX989212	Bacteria	Proteobacteria	Alphaproteobacteria	Sphingomonadales	Erythrobacteraceae	Altererythrobacter
	JL3514	W	28°C	SYPG	Altererythrobacter atlanticus 26DY36(T)	95.67	KX989068	Bacteria	Proteobacteria	Alphaproteobacteria	Sphingomonadales	Erythrobacteraceae	Altererythrobacter
	JL3662	Y	24°C, Anaerobic	SYPG	Altererythrobacter xiamenensis LY02(T)	98.44	KX989199	Bacteria	Proteobacteria	Alphaproteobacteria	Sphingomonadales	Erythrobacteraceae	Altererythrobacter
	S46	S	28°C	0.25R2A	Erythrobacter pelagi UST08027-248(T)	99.68	KX989364	Bacteria	Proteobacteria	Alphaproteobacteria	Sphingomonadales	Erythrobacteraceae	Erythrobacter
	S16	Y	28°C	0.5R2A	Erythrobacter longus DSM6997	99.45	KX989352	Bacteria	Proteobacteria	Alphaproteobacteria	Sphingomonadales	Erythrobacteraceae	Erythrobacter
	S40	S	28°C	0.5R2A	Erythrobacter longus DSM6997	99.43	KX989358	Bacteria	Proteobacteria	Alphaproteobacteria	Sphingomonadales	Erythrobacteraceae	Erythrobacter
	S41	D	28°C	0.5R2A	Erythrobacter aquimaris SW-110(T)	98.94	KX989359	Bacteria	Proteobacteria	Alphaproteobacteria	Sphingomonadales	Erythrobacteraceae	Erythrobacter
	S43	Y	28°C	0.5R2A	Erythrobacter litoralis DSM 8509	98.79	KX989361	Bacteria	Proteobacteria	Alphaproteobacteria	Sphingomonadales	Erythrobacteraceae	Erythrobacter
	S44	D	28°C	0.5R2A	Erythrobacter flavus SW-46(T)	99.43	KX989362	Bacteria	Proteobacteria	Alphaproteobacteria	Sphingomonadales	Erythrobacteraceae	Erythrobacter
	S45	Y	28°C	0.5R2A	Erythrobacter litoralis DSM 8509	98.79	KX989363	Bacteria	Proteobacteria	Alphaproteobacteria	Sphingomonadales	Erythrobacteraceae	Erythrobacter
	S50	S	28°C	0.5R2A	Erythrobacter longus DSM6997	99.43	KX989366	Bacteria	Proteobacteria	Alphaproteobacteria	Sphingomonadales	Erythrobacteraceae	Erythrobacter
	JL3547	Y	28°C	1/10 2216E	Erythrobacter citreus RE35F/1(T)	98.86	KX989101	Bacteria	Proteobacteria	Alphaproteobacteria	Sphingomonadales	Erythrobacteraceae	Erythrobacter
	JL3556	Y	28°C	1/10 2216E	Erythrobacter flavus SW-46(T)	98.38	KX989110	Bacteria	Proteobacteria	Alphaproteobacteria	Sphingomonadales	Erythrobacteraceae	Erythrobacter
	JL3628	Y	24°C, Anaerobic	1/10 2216E	Erythrobacter citreus RE35F/1(T)	97.73	KX989167	Bacteria	Proteobacteria	Alphaproteobacteria	Sphingomonadales	Erythrobacteraceae	Erythrobacter
	JL3632	Y	24°C, Anaerobic	1/10 2216E	Erythrobacter citreus RE35F/1(T)	98.04	KX989171	Bacteria	Proteobacteria	Alphaproteobacteria	Sphingomonadales	Erythrobacteraceae	Erythrobacter
	JL3635	Y	24°C, Anaerobic	1/10 2216E	Erythrobacter citreus RE35F/1(T)	97.93	KX989174	Bacteria	Proteobacteria	Alphaproteobacteria	Sphingomonadales	Erythrobacteraceae	Erythrobacter
	JL3541	Y	28°C	1/10 RO	Erythrobacter flavus SW-46(T)	98.47	KX989095	Bacteria	Proteobacteria	Alphaproteobacteria	Sphingomonadales	Erythrobacteraceae	Erythrobacter
	JL3669	Y	24°C, Anaerobic	1/10 RO	Erythrobacter pelagi UST081027-248(T)	98.73	KX989206	Bacteria	Proteobacteria	Alphaproteobacteria	Sphingomonadales	Erythrobacteraceae	Erythrobacter
	JL3671	Y	24°C, Anaerobic	1/10 RO	Erythrobacter flavus SW-46(T)	96.74	KX989207	Bacteria	Proteobacteria	Alphaproteobacteria	Sphingomonadales	Erythrobacteraceae	Erythrobacter
	JL3530	Y	28°C	1/5 R2A	Erythrobacter flavus SW-46(T)	98.46	KX989084	Bacteria	Proteobacteria	Alphaproteobacteria	Sphingomonadales	Erythrobacteraceae	Erythrobacter
	JL3550	Y	28°C	1/5 R2A	Erythrobacter citreus RE35F/1(T)	98.95	KX989104	Bacteria	Proteobacteria	Alphaproteobacteria	Sphingomonadales	Erythrobacteraceae	Erythrobacter
	JL3561	Y	28°C	1/5 R2A	Erythrobacter flavus SW-46(T)	98.47	KX989115	Bacteria	Proteobacteria	Alphaproteobacteria	Sphingomonadales	Erythrobacteraceae	Erythrobacter
	JL3603	Y	24°C, Anaerobic	1/5 R2A	Erythrobacter flavus SW-46(T)	97.31	KX989145	Bacteria	Proteobacteria	Alphaproteobacteria	Sphingomonadales	Erythrobacteraceae	Erythrobacter
	JL3605	Y	24°C, Anaerobic	1/5 R2A	Erythrobacter pelagi UST081027-248(T)	97.46	KX989147	Bacteria	Proteobacteria	Alphaproteobacteria	Sphingomonadales	Erythrobacteraceae	Erythrobacter
	JL3611	Y	24°C, Anaerobic	1/5 R2A	Erythrobacter flavus SW-46(T)	96.89	KX989151	Bacteria	Proteobacteria	Alphaproteobacteria	Sphingomonadales	Erythrobacteraceae	Erythrobacter
	JL3612	Y	24°C, Anaerobic	1/5 R2A	Erythrobacter flavus SW-46(T)	97.93	KX989152	Bacteria	Proteobacteria	Alphaproteobacteria	Sphingomonadales	Erythrobacteraceae	Erythrobacter
	JLT5	D	28°C	2216E	Erythrobacter nanhaisediminis T30(T)	100	KX989218	Bacteria	Proteobacteria	Alphaproteobacteria	Sphingomonadales	Erythrobacteraceae	Erythrobacter
	JLT24	D	28°C	2216E	Erythrobacter citreusRE35F/1(T)	99.43	KX989228	Bacteria	Proteobacteria	Alphaproteobacteria	Sphingomonadales	Erythrobacteraceae	Erythrobacter
	JLT106	Y	28°C	2216E	Erythrobacter flavus SW-46(T)	99.27	KX989234	Bacteria	Proteobacteria	Alphaproteobacteria	Sphingomonadales	Erythrobacteraceae	Erythrobacter
	JLT1524	W	28°C	2216E	Erythrobacter citreus RE35F/1(T)	99.43	KX989255	Bacteria	Proteobacteria	Alphaproteobacteria	Sphingomonadales	Erythrobacteraceae	Erythrobacter
	JLT35	Y	28°C	2216E	Erythrobacter citreusRE35F/1(T)	98.85	KX989289	Bacteria	Proteobacteria	Alphaproteobacteria	Sphingomonadales	Erythrobacteraceae	Erythrobacter
	JLT61	W	28°C	2216E	Erythrobacter pelagiUST081027-248(T)	98.41	KX989314	Bacteria	Proteobacteria	Alphaproteobacteria	Sphingomonadales	Erythrobacteraceae	Erythrobacter
	JLT62	W	28°C	2216E	Erythrobacter citreusRE35F/1(T)	97.48	KX989315	Bacteria	Proteobacteria	Alphaproteobacteria	Sphingomonadales	Erythrobacteraceae	Erythrobacter
	JLT63	W	28°C	2216E	Erythrobacter pelagiUST081027-248(T)	98.99	KX989316	Bacteria	Proteobacteria	Alphaproteobacteria	Sphingomonadales	Erythrobacteraceae	Erythrobacter
	JLT69	W	28°C	2216E	Erythrobacter citreusRE35F/1(T)	98.26	KX989321	Bacteria	Proteobacteria	Alphaproteobacteria	Sphingomonadales	Erythrobacteraceae	Erythrobacter
	JLT71	W	28°C	2216E	Erythrobacter citreusRE35F/1(T)	98.34	KX989323	Bacteria	Proteobacteria	Alphaproteobacteria	Sphingomonadales	Erythrobacteraceae	Erythrobacter
	JLT79	W	28°C	2216E	Erythrobacter flavusSW-46(T)	99.35	KX989331	Bacteria	Proteobacteria	Alphaproteobacteria	Sphingomonadales	Erythrobacteraceae	Erythrobacter
	JLT82	W	28°C	2216E	Erythrobacter flavusSW-46(T)	99.57	KX989334	Bacteria	Proteobacteria	Alphaproteobacteria	Sphingomonadales	Erythrobacteraceae	Erythrobacter
	KSTI10	S	28°C	2216E	Erythrobacter citreus RE35F/1(T)	99.92	KX989377	Bacteria	Proteobacteria	Alphaproteobacteria	Sphingomonadales	Erythrobacteraceae	Erythrobacter
	KSTI11	S	28°C	2216E	Erythrobacter citreus RE35F/1(T)	99.43	KX989378	Bacteria	Proteobacteria	Alphaproteobacteria	Sphingomonadales	Erythrobacteraceae	Erythrobacter
	KSTI12	Y	28°C	2216E	Erythrobacter nanhaisediminis T30(T)	99.92	KX989379	Bacteria	Proteobacteria	Alphaproteobacteria	Sphingomonadales	Erythrobacteraceae	Erythrobacter
	KSTI13	S	28°C	2216E	Erythrobacter vulgaris 022 2-10(T)	99.35	KX989380	Bacteria	Proteobacteria	Alphaproteobacteria	Sphingomonadales	Erythrobacteraceae	Erythrobacter
	KSTI19	S	28°C	2216E	Erythrobacter vulgaris 022 2-10(T)	99.43	KX989386	Bacteria	Proteobacteria	Alphaproteobacteria	Sphingomonadales	Erythrobacteraceae	Erythrobacter
	KSTI20	S	28°C	2216E	Erythrobacter vulgaris 022 2-10(T)	99.44	KX989387	Bacteria	Proteobacteria	Alphaproteobacteria	Sphingomonadales	Erythrobacteraceae	Erythrobacter
	KSTI22	S	28°C	2216E	Erythrobacter citreus RE35F/1(T)	99.43	KX989389	Bacteria	Proteobacteria	Alphaproteobacteria	Sphingomonadales	Erythrobacteraceae	Erythrobacter
	KSTI24	S	28°C	2216E	Erythrobacter pelagi UST081027-248(T)	98.86	KX989391	Bacteria	Proteobacteria	Alphaproteobacteria	Sphingomonadales	Erythrobacteraceae	Erythrobacter
	KSTI26	S	28°C	2216E	Erythrobacter aquimaris SW-110(T)	99.68	KX989393	Bacteria	Proteobacteria	Alphaproteobacteria	Sphingomonadales	Erythrobacteraceae	Erythrobacter
	KSTI27	S	28°C	2216E	Erythrobacter pelagi UST081027-248(T)	99.68	KX989394	Bacteria	Proteobacteria	Alphaproteobacteria	Sphingomonadales	Erythrobacteraceae	Erythrobacter
	KSTI28	W	28°C	2216E	Erythrobacter citreus RE35F/1(T)	99.43	KX989395	Bacteria	Proteobacteria	Alphaproteobacteria	Sphingomonadales	Erythrobacteraceae	Erythrobacter
	KSTI84	S	30°C	2216E	Erythrobacter citreus RE35F/1(T)	99.92	KX989450	Bacteria	Proteobacteria	Alphaproteobacteria	Sphingomonadales	Erythrobacteraceae	Erythrobacter
	KSTI87	D	30°C	2216E	Erythrobacter pelagi UST081027-248(T)	99.19	KX989453	Bacteria	Proteobacteria	Alphaproteobacteria	Sphingomonadales	Erythrobacteraceae	Erythrobacter
	JL3519	W	28°C	NS	Erythrobacter pelagi UST081027-248(T)	99.19	KX989073	Bacteria	Proteobacteria	Alphaproteobacteria	Sphingomonadales	Erythrobacteraceae	Erythrobacter
	JL3536	Y	28°C	NS	Erythrobacter flavus SW-46(T)	98.74	KX989090	Bacteria	Proteobacteria	Alphaproteobacteria	Sphingomonadales	Erythrobacteraceae	Erythrobacter
	JL3667	Y	24°C, Anaerobic	NS	Erythrobacter citreus RE35F/1(T)	97.73	KX989204	Bacteria	Proteobacteria	Alphaproteobacteria	Sphingomonadales	Erythrobacteraceae	Erythrobacter
	JL3618	W	24°C, Anaerobic	R2A	Erythrobacter citreus RE35F/1(T)	97.02	KX989158	Bacteria	Proteobacteria	Alphaproteobacteria	Sphingomonadales	Erythrobacteraceae	Erythrobacter
	JL3638	Y	24°C, Anaerobic	R2A	Erythrobacter flavus SW-46(T)	98.92	KX989177	Bacteria	Proteobacteria	Alphaproteobacteria	Sphingomonadales	Erythrobacteraceae	Erythrobacter
	JL3639	Y	24°C, Anaerobic	R2A	Erythrobacter flavus SW-46(T)	98.92	KX989178	Bacteria	Proteobacteria	Alphaproteobacteria	Sphingomonadales	Erythrobacteraceae	Erythrobacter
	JL3644	Y	24°C, Anaerobic	R2A	Erythrobacter flavus SW-46(T)	95.96	KX989182	Bacteria	Proteobacteria	Alphaproteobacteria	Sphingomonadales	Erythrobacteraceae	Erythrobacter
	JL3648	Y	24°C, Anaerobic	R2A	Erythrobacter flavus SW-46(T)	97.4	KX989185	Bacteria	Proteobacteria	Alphaproteobacteria	Sphingomonadales	Erythrobacteraceae	Erythrobacter
	JL3652	Y	24°C, Anaerobic	R2A	Erythrobacter flavus SW-46(T)	97.57	KX989189	Bacteria	Proteobacteria	Alphaproteobacteria	Sphingomonadales	Erythrobacteraceae	Erythrobacter
	S39	S	28°C	R2A	Erythrobacter nanhaisediminis T30(T)	99.27	KX989357	Bacteria	Proteobacteria	Alphaproteobacteria	Sphingomonadales	Erythrobacteraceae	Erythrobacter
	S48	S	28°C	R2A	Erythrobacter nanhaisediminis T30(T)	99.59	KX989365	Bacteria	Proteobacteria	Alphaproteobacteria	Sphingomonadales	Erythrobacteraceae	Erythrobacter
	JL3566	Y	28°C	SC	Erythrobacter flavus SW-46(T)	98.87	KX989119	Bacteria	Proteobacteria	Alphaproteobacteria	Sphingomonadales	Erythrobacteraceae	Erythrobacter
	JL3569	Y	28°C	SC	Erythrobacter citreus RE35F/1(T)	98.51	KX989121	Bacteria	Proteobacteria	Alphaproteobacteria	Sphingomonadales	Erythrobacteraceae	Erythrobacter
	JL3575	Y	28°C	SC	Erythrobacter flavus SW-46(T)	98.37	KX989125	Bacteria	Proteobacteria	Alphaproteobacteria	Sphingomonadales	Erythrobacteraceae	Erythrobacter
	JL3679	Y	24°C, Anaerobic	SC	Erythrobacter flavus SW-46(T)	98.96	KX989214	Bacteria	Proteobacteria	Alphaproteobacteria	Sphingomonadales	Erythrobacteraceae	Erythrobacter
	JL3504	W	28°C	SYPG	Erythrobacter citreus RE35F/1(T)	97.49	KX989059	Bacteria	Proteobacteria	Alphaproteobacteria	Sphingomonadales	Erythrobacteraceae	Erythrobacter
	JL3584	Y	28°C	SYPG	Erythrobacter flavus SW-46(T)	97.94	KX989130	Bacteria	Proteobacteria	Alphaproteobacteria	Sphingomonadales	Erythrobacteraceae	Erythrobacter
	JL3585	Y	28°C	SYPG	Erythrobacter citreus RE35F/1(T)	97.62	KX989131	Bacteria	Proteobacteria	Alphaproteobacteria	Sphingomonadales	Erythrobacteraceae	Erythrobacter
	JL3587	Y	28°C	SYPG	Erythrobacter aquimaris SW-110(T)	97.53	KX989133	Bacteria	Proteobacteria	Alphaproteobacteria	Sphingomonadales	Erythrobacteraceae	Erythrobacter
	JL3595	Y	28°C	SYPG	Erythrobacter nanhaisediminis T30(T)	98.13	KX989139	Bacteria	Proteobacteria	Alphaproteobacteria	Sphingomonadales	Erythrobacteraceae	Erythrobacter
	JL3597	Y	28°C	SYPG	Erythrobacter aquimaris SW-110(T)	97.72	KX989141	Bacteria	Proteobacteria	Alphaproteobacteria	Sphingomonadales	Erythrobacteraceae	Erythrobacter
	JL3658	Y	24°C, Anaerobic	SYPG	Erythrobacter citreus RE35F/1(T)	97.09	KX989195	Bacteria	Proteobacteria	Alphaproteobacteria	Sphingomonadales	Erythrobacteraceae	Erythrobacter
	JL3661	Y	24°C, Anaerobic	SYPG	Erythrobacter flavus SW-46(T)	97.75	KX989198	Bacteria	Proteobacteria	Alphaproteobacteria	Sphingomonadales	Erythrobacteraceae	Erythrobacter
	JL3663	Y	24°C, Anaerobic	SYPG	Erythrobacter pelagi UST081027-248(T)	98.29	KX989200	Bacteria	Proteobacteria	Alphaproteobacteria	Sphingomonadales	Erythrobacteraceae	Erythrobacter
	JL3665	Y	24°C, Anaerobic	SYPG	Erythrobacter nanhaisediminis T30(T)	97.57	KX989202	Bacteria	Proteobacteria	Alphaproteobacteria	Sphingomonadales	Erythrobacteraceae	Erythrobacter
	KSTI34	S	28°C	YTSS	Erythrobacter vulgaris 022 2-10(T)	99.43	KX989400	Bacteria	Proteobacteria	Alphaproteobacteria	Sphingomonadales	Erythrobacteraceae	Erythrobacter
	KSTI35	S	28°C	YTSS	Erythrobacter gangjinensis K7-2(T)	98.62	KX989401	Bacteria	Proteobacteria	Alphaproteobacteria	Sphingomonadales	Erythrobacteraceae	Erythrobacter
	KSTI52	Y	28°C	YTSS	Erythrobacter vulgaris 022 2-10(T)	99.92	KX989418	Bacteria	Proteobacteria	Alphaproteobacteria	Sphingomonadales	Erythrobacteraceae	Erythrobacter
	KSTI54	S	28°C	YTSS	Erythrobacter citreus RE35F/1(T)	99.43	KX989420	Bacteria	Proteobacteria	Alphaproteobacteria	Sphingomonadales	Erythrobacteraceae	Erythrobacter
	KSTI57	S	28°C	YTSS	Erythrobacter flavus SW-46(T)	98.54	KX989423	Bacteria	Proteobacteria	Alphaproteobacteria	Sphingomonadales	Erythrobacteraceae	Erythrobacter
	KSTI59	Y	28°C	YTSS	Erythrobacter odishensis JA747(T)	100	KX989425	Bacteria	Proteobacteria	Alphaproteobacteria	Sphingomonadales	Erythrobacteraceae	Erythrobacter
	KSTI65	S	28°C	YTSS	Erythrobacter citreus RE35F/1(T)	99.43	KX989431	Bacteria	Proteobacteria	Alphaproteobacteria	Sphingomonadales	Erythrobacteraceae	Erythrobacter
	KSTI71	S	28°C	YTSS	Erythrobacter pelagi UST081027-248(T)	99.51	KX989437	Bacteria	Proteobacteria	Alphaproteobacteria	Sphingomonadales	Erythrobacteraceae	Erythrobacter
	JLT1	D	28°C	2216E	Novosphingobium soliCC-TPE-1(T)	96.02	KM277358	Bacteria	Proteobacteria	Alphaproteobacteria	Sphingomonadales	Sphingomonadaceae	Novosphingobium
	JLT38	Y	28°C	2216E	Novosphingobium soliCC-TPE-1(T)	95.04	KX989292	Bacteria	Proteobacteria	Alphaproteobacteria	Sphingomonadales	Sphingomonadaceae	Novosphingobium
	JLT1515	W	28°C	2216E	Alcaligenes faecalis subsp. phenolicus DSM 16503(T)	99.84	KX989249	Bacteria	Proteobacteria	Betaproteobacteria	Burkholderiales	Alcaligenaceae	Alcaligenes
	JLT40	Y	28°C	2216E	Paenalcaligenes suwonensisABC02-12(T)	98.87	KX989294	Bacteria	Proteobacteria	Betaproteobacteria	Burkholderiales	Alcaligenaceae	Paenalcaligenes
	KSTI76	S	28°C	2216E	Rheinheimera perlucida BA131(T)	99.53	KX989442	Bacteria	Proteobacteria	Gammaproteobacteria	Alteromonadales	Alishewanella_f	Arsukibacterium
	JL3549	Y	28°C	1/10 2216E	Alteromonas macleodii ATCC 27126(T)	96.72	KX989103	Bacteria	Proteobacteria	Gammaproteobacteria	Alteromonadales	Alteromonadaceae	Alteromonas
	JL3542	Y	28°C	1/10 RO	Alteromonas marina SW-47(T)	98.41	KX989096	Bacteria	Proteobacteria	Gammaproteobacteria	Alteromonadales	Alteromonadaceae	Alteromonas
	JLT8	D	28°C	2216E	Alteromonas macleodiiATCC 27126(T)	99.84	KX989220	Bacteria	Proteobacteria	Gammaproteobacteria	Alteromonadales	Alteromonadaceae	Alteromonas
	JLT168	W	28°C	2216E	Alteromonas macleodii ATCC 27126(T)	99.77	KX989242	Bacteria	Proteobacteria	Gammaproteobacteria	Alteromonadales	Alteromonadaceae	Alteromonas
	JLT183	W	28°C	2216E	Alteromonas macleodii ATCC 27126(T)	99.77	KX989243	Bacteria	Proteobacteria	Gammaproteobacteria	Alteromonadales	Alteromonadaceae	Alteromonas
	JLT1510	W	28°C	2216E	Alteromonas macleodii ATCC 27126(T)	99.92	KX989248	Bacteria	Proteobacteria	Gammaproteobacteria	Alteromonadales	Alteromonadaceae	Alteromonas
	JLT1521	W	28°C	2216E	Alteromonas macleodii ATCC27126(T)	99.84	KX989253	Bacteria	Proteobacteria	Gammaproteobacteria	Alteromonadales	Alteromonadaceae	Alteromonas
	JLT1522	W	28°C	2216E	Alteromonas gracilis 9a2(T)	99.77	KX989254	Bacteria	Proteobacteria	Gammaproteobacteria	Alteromonadales	Alteromonadaceae	Alteromonas
	JLT1526	W	28°C	2216E	Alteromonas macleodii ATCC 27126(T)	99.84	KX989256	Bacteria	Proteobacteria	Gammaproteobacteria	Alteromonadales	Alteromonadaceae	Alteromonas
	JLT1921	W	28°C	2216E	Alteromonas macleodii ATCC27126(T)	100	KX989265	Bacteria	Proteobacteria	Gammaproteobacteria	Alteromonadales	Alteromonadaceae	Alteromonas
	JLT1934	W	28°C	2216E	Alteromonas macleodii ATCC 27126(T)	99.84	KX989272	Bacteria	Proteobacteria	Gammaproteobacteria	Alteromonadales	Alteromonadaceae	Alteromonas
	JLT1943	W	28°C	2216E	Alteromonas macleodii ATCC 27126(T)	99.77	KX989276	Bacteria	Proteobacteria	Gammaproteobacteria	Alteromonadales	Alteromonadaceae	Alteromonas
	JLT15232	W	28°C	2216E	Alteromonas macleodii ATCC 27126(T)	99.69	KX989280	Bacteria	Proteobacteria	Gammaproteobacteria	Alteromonadales	Alteromonadaceae	Alteromonas
	KSTI1	S	28°C	2216E	Alteromonas macleodii ATCC 27126(T)	99.76	KX989368	Bacteria	Proteobacteria	Gammaproteobacteria	Alteromonadales	Alteromonadaceae	Alteromonas
	KSTI4	S	28°C	2216E	Alteromonas macleodii ATCC 27126(T)	99.92	KX989371	Bacteria	Proteobacteria	Gammaproteobacteria	Alteromonadales	Alteromonadaceae	Alteromonas
	KSTI7	S	28°C	2216E	Alteromonas macleodii ATCC 27126(T)	99.69	KX989374	Bacteria	Proteobacteria	Gammaproteobacteria	Alteromonadales	Alteromonadaceae	Alteromonas
	KSTI88	D	30°C	2216E	Alteromonas gracilis 9a2(T)	99.69	KX989454	Bacteria	Proteobacteria	Gammaproteobacteria	Alteromonadales	Alteromonadaceae	Alteromonas
	S19	D	28°C	R2A	Alteromonas macleodii ATCC 27126(T)	99.77	KX989353	Bacteria	Proteobacteria	Gammaproteobacteria	Alteromonadales	Alteromonadaceae	Alteromonas
	JL3567	Y	28°C	SC	Alteromonas macleodii ATCC 27126(T)	99.81	KX989120	Bacteria	Proteobacteria	Gammaproteobacteria	Alteromonadales	Alteromonadaceae	Alteromonas
	KSTI44	S	28°C	YTSS	Alteromonas macleodii ATCC 27126(T)	99.84	KX989410	Bacteria	Proteobacteria	Gammaproteobacteria	Alteromonadales	Alteromonadaceae	Alteromonas
	KSTI56	S	28°C	YTSS	Alteromonas macleodii ATCC 27126(T)	99.92	KX989422	Bacteria	Proteobacteria	Gammaproteobacteria	Alteromonadales	Alteromonadaceae	Alteromonas
	JL3602	Y	24°C, Anaerobic	1/5 R2A	Idiomarina baltica OS145(T)	96.91	KX989144	Bacteria	Proteobacteria	Gammaproteobacteria	Alteromonadales	Idiomarinaceae	Idiomarina
	JLT15171	W	28°C	2216E	Idiomarina piscisalsi TPS4-2(T)	99.07	KX989278	Bacteria	Proteobacteria	Gammaproteobacteria	Alteromonadales	Idiomarinaceae	Idiomarina
	JL3655	Y	24°C, Anaerobic	SYPG	Idiomarina fontislapidosi F23(T)	97.69	KX989192	Bacteria	Proteobacteria	Gammaproteobacteria	Alteromonadales	Idiomarinaceae	Idiomarina
	JL3656	Y	24°C, Anaerobic	SYPG	Idiomarina baltica OS145(T)	98.39	KX989193	Bacteria	Proteobacteria	Gammaproteobacteria	Alteromonadales	Idiomarinaceae	Idiomarina
	KSTI39	S	28°C	YTSS	Idiomarina piscisalsi TPS4-2(T)	99.85	KX989405	Bacteria	Proteobacteria	Gammaproteobacteria	Alteromonadales	Idiomarinaceae	Idiomarina
	JL3552	Y	28°C	1/10 RO	Pseudoalteromonas shioyasakiensis SE3(T)	99.63	KX989106	Bacteria	Proteobacteria	Gammaproteobacteria	Alteromonadales	Pseudoalteromonadaceae	Pseudoalteromonas
	JL3553	Y	28°C	1/10 RO	Pseudoalteromonas shioyasakiensis SE3(T)	99.72	KX989107	Bacteria	Proteobacteria	Gammaproteobacteria	Alteromonadales	Pseudoalteromonadaceae	Pseudoalteromonas
	JL3555	Y	28°C	1/10 RO	Pseudoalteromonas shioyasakiensis SE3(T)	98.68	KX989109	Bacteria	Proteobacteria	Gammaproteobacteria	Alteromonadales	Pseudoalteromonadaceae	Pseudoalteromonas
	JLT156	W	28°C	2216E	Pseudoalteromonas shioyasakiensis SE3(T)	99.69	KX989240	Bacteria	Proteobacteria	Gammaproteobacteria	Alteromonadales	Pseudoalteromonadaceae	Pseudoalteromonas
	JLT196	W	28°C	2216E	Pseudoalteromonas shioyasakiensis SE3(T)	100	KX989246	Bacteria	Proteobacteria	Gammaproteobacteria	Alteromonadales	Pseudoalteromonadaceae	Pseudoalteromonas
	JLT1516	W	28°C	2216E	Pseudoalteromonas shioyasakiensis SE3(T)	99.92	KX989250	Bacteria	Proteobacteria	Gammaproteobacteria	Alteromonadales	Pseudoalteromonadaceae	Pseudoalteromonas
	JLT1920	W	28°C	2216E	Pseudoalteromonas shioyasakiensis SE3(T)	99.53	KX989264	Bacteria	Proteobacteria	Gammaproteobacteria	Alteromonadales	Pseudoalteromonadaceae	Pseudoalteromonas
	JLT1924	W	28°C	2216E	Pseudoalteromonas shioyasakiensis SE3(T)	100	KX989267	Bacteria	Proteobacteria	Gammaproteobacteria	Alteromonadales	Pseudoalteromonadaceae	Pseudoalteromonas
	JLT1938	W	28°C	2216E	Pseudoalteromonas shioyasakiensis SE3(T)	99.69	KX989273	Bacteria	Proteobacteria	Gammaproteobacteria	Alteromonadales	Pseudoalteromonadaceae	Pseudoalteromonas
	JLT31	Y	28°C	2216E	Pseudoalteromonas shioyasakiensisSE3(T)	99.23	KX989285	Bacteria	Proteobacteria	Gammaproteobacteria	Alteromonadales	Pseudoalteromonadaceae	Pseudoalteromonas
	JLT33	Y	28°C	2216E	Pseudoalteromonas lipolyticaLMEB 39(T)	99.17	KX989287	Bacteria	Proteobacteria	Gammaproteobacteria	Alteromonadales	Pseudoalteromonadaceae	Pseudoalteromonas
	JLT37	Y	28°C	2216E	Pseudoalteromonas shioyasakiensisSE3(T)	99.1	KX989291	Bacteria	Proteobacteria	Gammaproteobacteria	Alteromonadales	Pseudoalteromonadaceae	Pseudoalteromonas
	JLT67	W	28°C	2216E	Pseudoalteromonas shioyasakiensisSE3(T)	97.91	KX989319	Bacteria	Proteobacteria	Gammaproteobacteria	Alteromonadales	Pseudoalteromonadaceae	Pseudoalteromonas
	JLT68	W	28°C	2216E	Pseudoalteromonas shioyasakiensisSE3(T)	97.99	KX989320	Bacteria	Proteobacteria	Gammaproteobacteria	Alteromonadales	Pseudoalteromonadaceae	Pseudoalteromonas
	JLT78	S	28°C	2216E	Pseudoalteromonas shioyasakiensisSE3(T)	97.44	KX989330	Bacteria	Proteobacteria	Gammaproteobacteria	Alteromonadales	Pseudoalteromonadaceae	Pseudoalteromonas
	JLT84	W	28°C	2216E	Pseudoalteromonas shioyasakiensisSE3(T)	99.16	KX989336	Bacteria	Proteobacteria	Gammaproteobacteria	Alteromonadales	Pseudoalteromonadaceae	Pseudoalteromonas
	KSTI5	Y	28°C	2216E	Pseudoalteromonas shioyasakiensis SE3(T)	99.53	KX989372	Bacteria	Proteobacteria	Gammaproteobacteria	Alteromonadales	Pseudoalteromonadaceae	Pseudoalteromonas
	KSTI17	S	28°C	2216E	Pseudoalteromonas shioyasakiensis SE3(T)	99.92	KX989384	Bacteria	Proteobacteria	Gammaproteobacteria	Alteromonadales	Pseudoalteromonadaceae	Pseudoalteromonas
	KSTI30	S	28°C	2216E	Pseudoalteromonas lipolytica LMEB39(T)	100	KX989396	Bacteria	Proteobacteria	Gammaproteobacteria	Alteromonadales	Pseudoalteromonadaceae	Pseudoalteromonas
	KSTI89	D	30°C	2216E	Pseudoalteromonas shioyasakiensis SE3(T)	99.92	KX989455	Bacteria	Proteobacteria	Gammaproteobacteria	Alteromonadales	Pseudoalteromonadaceae	Pseudoalteromonas
	JL3512	W	28°C	NS	Pseudoalteromonas shioyasakiensis SE3(T)	98.32	KX989066	Bacteria	Proteobacteria	Gammaproteobacteria	Alteromonadales	Pseudoalteromonadaceae	Pseudoalteromonas
	JL3517	W	28°C	NS	Pseudoalteromonas shioyasakiensis SE3(T)	98.32	KX989071	Bacteria	Proteobacteria	Gammaproteobacteria	Alteromonadales	Pseudoalteromonadaceae	Pseudoalteromonas
	JL3578	Y	28°C	R2A	Pseudoalteromonas luteoviolacea NCIMB 1893(T)	98.09	KX989127	Bacteria	Proteobacteria	Gammaproteobacteria	Alteromonadales	Pseudoalteromonadaceae	Pseudoalteromonas
	JL3580	Y	28°C	R2A	Pseudoalteromonas shioyasakiensis SE3(T)	99.11	KX989129	Bacteria	Proteobacteria	Gammaproteobacteria	Alteromonadales	Pseudoalteromonadaceae	Pseudoalteromonas
	S11	Y	28°C	R2A	Pseudoalteromonas flavipulchra NCIMB 2033(T)	99.92	KX989349	Bacteria	Proteobacteria	Gammaproteobacteria	Alteromonadales	Pseudoalteromonadaceae	Pseudoalteromonas
	S14	Y	28°C	R2A	Pseudoalteromonas piscicida IAM12932(T)	100	KX989351	Bacteria	Proteobacteria	Gammaproteobacteria	Alteromonadales	Pseudoalteromonadaceae	Pseudoalteromonas
	JL3572	Y	28°C	SC	Pseudoalteromonas hodoensis' H7(T)	99.47	KX989122	Bacteria	Proteobacteria	Gammaproteobacteria	Alteromonadales	Pseudoalteromonadaceae	Pseudoalteromonas
	JL3574	Y	28°C	SC	Pseudoalteromonas lipolytica LMEB 39(T)	98.84	KX989124	Bacteria	Proteobacteria	Gammaproteobacteria	Alteromonadales	Pseudoalteromonadaceae	Pseudoalteromonas
	JL3576	Y	28°C	SC	Pseudoalteromonas shioyasakiensis SE3(T)	99.24	KX989126	Bacteria	Proteobacteria	Gammaproteobacteria	Alteromonadales	Pseudoalteromonadaceae	Pseudoalteromonas
	JL3559	Y	28°C	SYPG	Pseudoalteromonas tetraodonis IAM 14160(T)	97.32	KX989113	Bacteria	Proteobacteria	Gammaproteobacteria	Alteromonadales	Pseudoalteromonadaceae	Pseudoalteromonas
	JL3586	Y	28°C	SYPG	Pseudoalteromonas lipolytica LMEB 39(T)	99.18	KX989132	Bacteria	Proteobacteria	Gammaproteobacteria	Alteromonadales	Pseudoalteromonadaceae	Pseudoalteromonas
	JL3590	Y	28°C	SYPG	Pseudoalteromonas hodoensis' H7(T)	99.38	KX989135	Bacteria	Proteobacteria	Gammaproteobacteria	Alteromonadales	Pseudoalteromonadaceae	Pseudoalteromonas
	JL3591	Y	28°C	SYPG	Pseudoalteromonas hodoensis' H7(T)	99.38	KX989136	Bacteria	Proteobacteria	Gammaproteobacteria	Alteromonadales	Pseudoalteromonadaceae	Pseudoalteromonas
	KSTI67	S	28°C	YTSS	Pseudoalteromonas piscicida IAM12932(T)	100	KX989433	Bacteria	Proteobacteria	Gammaproteobacteria	Alteromonadales	Pseudoalteromonadaceae	Pseudoalteromonas
	KSTI74	D	28°C	YTSS	Pseudoalteromonas shioyasakiensis SE3(T)	99.3	KX989440	Bacteria	Proteobacteria	Gammaproteobacteria	Alteromonadales	Pseudoalteromonadaceae	Pseudoalteromonas
	KSTI79	D	28°C	YTSS	Pseudoalteromonas lipolytica LMEB39(T)	100	KX989445	Bacteria	Proteobacteria	Gammaproteobacteria	Alteromonadales	Pseudoalteromonadaceae	Pseudoalteromonas
	JL3596	Y	28°C	SYPG	Thioprofundum hispidum gps61(T)	91.4	KX989140	Bacteria	Proteobacteria	Gammaproteobacteria	Chromatiales	Thiohalophilus_f	Thioprofundum
	JLT3	D	28°C	2216E	Providencia vermicola OP1(T)	99.77	KX989216	Bacteria	Proteobacteria	Gammaproteobacteria	Enterobacteriales	Enterobacteriaceae	Providencia
	JLT29	Y	28°C	2216E	Providencia vermicola OP1(T)	98.04	KX989283	Bacteria	Proteobacteria	Gammaproteobacteria	Enterobacteriales	Enterobacteriaceae	Providencia
	JL3641	Y	24°C, Anaerobic	R2A	Chromohalobacter salexigens DSM3043(T)	98.76	KX989180	Bacteria	Proteobacteria	Gammaproteobacteria	Oceanospirillales	Halomonadaceae	Chromohalobacter
	S6	D	28°C	0.25SYPG	Loktanella rosea Fg36(T)	99.75	KX989344	Bacteria	Proteobacteria	Gammaproteobacteria	Oceanospirillales	Halomonadaceae	Halomonas
	JLT107	Y	28°C	2216E	Halomonas taeanensis BH539(T)	99.92	KX989235	Bacteria	Proteobacteria	Gammaproteobacteria	Oceanospirillales	Halomonadaceae	Halomonas
	JLT1532	W	28°C	2216E	Halomonas taeanensis BH539(T)	99.92	KX989260	Bacteria	Proteobacteria	Gammaproteobacteria	Oceanospirillales	Halomonadaceae	Halomonas
	JLT73	W	28°C	2216E	Halomonas lionensis RHS90(T)	98.17	KX989325	Bacteria	Proteobacteria	Gammaproteobacteria	Oceanospirillales	Halomonadaceae	Halomonas
	JLT74	W	28°C	2216E	Halomonas zhaodongensisNEAU-ST10-25(T)	98.15	KX989326	Bacteria	Proteobacteria	Gammaproteobacteria	Oceanospirillales	Halomonadaceae	Halomonas
	JLT75	S	28°C	2216E	Halomonas lionensisRHS90(T)	98.38	KX989327	Bacteria	Proteobacteria	Gammaproteobacteria	Oceanospirillales	Halomonadaceae	Halomonas
	JLT76	S	28°C	2216E	Halomonas zhaodongensisNEAU-ST10-25(T)	98.08	KX989328	Bacteria	Proteobacteria	Gammaproteobacteria	Oceanospirillales	Halomonadaceae	Halomonas
	KSTI2	S	28°C	2216E	Halomonas aquamarina DSM30161(T)	99.61	KX989369	Bacteria	Proteobacteria	Gammaproteobacteria	Oceanospirillales	Halomonadaceae	Halomonas
	S4	S	28°C	R2A	Halomonas aquamarina DSM30161(T)	99.53	KX989343	Bacteria	Proteobacteria	Gammaproteobacteria	Oceanospirillales	Halomonadaceae	Halomonas
	KSTI37	S	28°C	YTSS	Halomonas venusta DSM4743(T)	98.91	KX989403	Bacteria	Proteobacteria	Gammaproteobacteria	Oceanospirillales	Halomonadaceae	Halomonas
	KSTI42	S	28°C	YTSS	Halomonas aquamarina DSM30161(T)	99.61	KX989408	Bacteria	Proteobacteria	Gammaproteobacteria	Oceanospirillales	Halomonadaceae	Halomonas
	JL3540	Y	28°C	1/10 RO	Salinicola salarius M27(T)	99.03	KX989094	Bacteria	Proteobacteria	Gammaproteobacteria	Oceanospirillales	Halomonadaceae	Salinicola
	KSTI31	Y	28°C	2216E	Salinicola acroporae S4-41(T)	99.53	KX989397	Bacteria	Proteobacteria	Gammaproteobacteria	Oceanospirillales	Halomonadaceae	Salinicola
	JLT1922	W	28°C	2216E	Marinomonas communis LMG2864(T)	99.61	KX989266	Bacteria	Proteobacteria	Gammaproteobacteria	Oceanospirillales	Oceanospirillaceae	Marinomonas
	JLT1930	W	28°C	2216E	Marinomonas communis LMG2864(T)	99.69	KX989270	Bacteria	Proteobacteria	Gammaproteobacteria	Oceanospirillales	Oceanospirillaceae	Marinomonas
	JLT1932	W	28°C	2216E	Marinomonas communis LMG2864(T)	99.61	KX989271	Bacteria	Proteobacteria	Gammaproteobacteria	Oceanospirillales	Oceanospirillaceae	Marinomonas
	JL3502	W	28°C	1/10 RO	Acinetobacter pittii CIP70.29(T)	98.25	KX989057	Bacteria	Proteobacteria	Gammaproteobacteria	Pseudomonadales	Moraxellaceae	Acinetobacter
	JL3503	W	28°C	1/10 RO	Acinetobacter pittii CIP70.29(T)	98.42	KX989058	Bacteria	Proteobacteria	Gammaproteobacteria	Pseudomonadales	Moraxellaceae	Acinetobacter
	JL3526	Y	28°C	1/10 RO	Acinetobacter pittii CIP70.29(T)	99.11	KX989080	Bacteria	Proteobacteria	Gammaproteobacteria	Pseudomonadales	Moraxellaceae	Acinetobacter
	JL3527	Y	28°C	1/10 RO	Acinetobacter johnsonii CIP64.6(T)	98.23	KX989081	Bacteria	Proteobacteria	Gammaproteobacteria	Pseudomonadales	Moraxellaceae	Acinetobacter
	JL3529	Y	28°C	1/10 RO	Acinetobacter pittii CIP70.29(T)	98.86	KX989083	Bacteria	Proteobacteria	Gammaproteobacteria	Pseudomonadales	Moraxellaceae	Acinetobacter
	JL3531	Y	28°C	1/5 R2A	Acinetobacter venetianus RAG-1(T)	98.59	KX989085	Bacteria	Proteobacteria	Gammaproteobacteria	Pseudomonadales	Moraxellaceae	Acinetobacter
	JL3551	Y	28°C	1/5 R2A	Acinetobacter bouvetii DSM14964(T)	98.78	KX989105	Bacteria	Proteobacteria	Gammaproteobacteria	Pseudomonadales	Moraxellaceae	Acinetobacter
	JLT155	W	28°C	2216E	Acinetobacter junii CIP64.5(T)	99.61	KX989239	Bacteria	Proteobacteria	Gammaproteobacteria	Pseudomonadales	Moraxellaceae	Acinetobacter
	JLT159	W	28°C	2216E	Acinetobacter radioresistens DSM6976(T)	100	KX989241	Bacteria	Proteobacteria	Gammaproteobacteria	Pseudomonadales	Moraxellaceae	Acinetobacter
	KSTI3	Y	28°C	2216E	Acinetobacter junii CIP64.5(T)	99.61	KX989370	Bacteria	Proteobacteria	Gammaproteobacteria	Pseudomonadales	Moraxellaceae	Acinetobacter
	KSTI15	S	28°C	2216E	Acinetobacter pittii CIP70.29(T)	99.92	KX989382	Bacteria	Proteobacteria	Gammaproteobacteria	Pseudomonadales	Moraxellaceae	Acinetobacter
	KSTI75	D	28°C	2216E	Acinetobacter guillouiae CIP63.46(T)	99.69	KX989441	Bacteria	Proteobacteria	Gammaproteobacteria	Pseudomonadales	Moraxellaceae	Acinetobacter
	KSTI81	D	28°C	2216E	Acinetobacter pittii CIP70.29(T)	99.92	KX989447	Bacteria	Proteobacteria	Gammaproteobacteria	Pseudomonadales	Moraxellaceae	Acinetobacter
	JL3525	Y	28°C	NS	Acinetobacter pittii CIP70.29(T)	98.33	KX989079	Bacteria	Proteobacteria	Gammaproteobacteria	Pseudomonadales	Moraxellaceae	Acinetobacter
	JL3537	Y	28°C	NS	Acinetobacter venetianus RAG-1(T)	97.97	KX989091	Bacteria	Proteobacteria	Gammaproteobacteria	Pseudomonadales	Moraxellaceae	Acinetobacter
	JL3534	Y	28°C	SC	Acinetobacter junii CIP64.5(T)	97.26	KX989088	Bacteria	Proteobacteria	Gammaproteobacteria	Pseudomonadales	Moraxellaceae	Acinetobacter
	JLT15231	W	28°C	2216E	Pseudomonas stutzeri ATCC27126(T)	99.92	KX989279	Bacteria	Proteobacteria	Gammaproteobacteria	Pseudomonadales	Pseudomonadaceae	Pseudomonas
	JLT28	Y	28°C	2216E	Pseudomonas indoloxydans IPL-1(T)	97.77	KX989282	Bacteria	Proteobacteria	Gammaproteobacteria	Pseudomonadales	Pseudomonadaceae	Pseudomonas
	KSTI32	Y	28°C	2216E	Pseudomonas salina XCD-X85(T)	99.77	KX989398	Bacteria	Proteobacteria	Gammaproteobacteria	Pseudomonadales	Pseudomonadaceae	Pseudomonas
	JL3673	W	24°C, Anaerobic	1/10 RO	Salinisphaera hydrothermalis EPR70(T)	99.14	KX989209	Bacteria	Proteobacteria	Gammaproteobacteria	Salinisphaerales	Salinisphaeraceae	Salinisphaera
	JL3507	W	28°C	1/10 2216E	Vibrio campbellii CAIM 519(T)	99.07	KX989062	Bacteria	Proteobacteria	Gammaproteobacteria	Vibrionales	Vibrionaceae	Vibrio
	JL3524	Y	28°C	1/10 2216E	Vibrio antiquarius' Ex25(T)	99.02	KX989078	Bacteria	Proteobacteria	Gammaproteobacteria	Vibrionales	Vibrionaceae	Vibrio
	JL3546	Y	28°C	1/10 2216E	Vibrio neocaledonicus' NC470(T)	99.52	KX989100	Bacteria	Proteobacteria	Gammaproteobacteria	Vibrionales	Vibrionaceae	Vibrio
	JL3548	Y	28°C	1/10 2216E	Vibrio mytili CAIM528(T)	97.69	KX989102	Bacteria	Proteobacteria	Gammaproteobacteria	Vibrionales	Vibrionaceae	Vibrio
	JL3544	Y	28°C	1/10 RO	Vibrio neocaledonicus' NC470(T)	98.47	KX989098	Bacteria	Proteobacteria	Gammaproteobacteria	Vibrionales	Vibrionaceae	Vibrio
	JL3545	Y	28°C	1/10 RO	Vibrio neocaledonicus' NC470(T)	99.81	KX989099	Bacteria	Proteobacteria	Gammaproteobacteria	Vibrionales	Vibrionaceae	Vibrio
	JL3560	Y	28°C	1/5 R2A	Vibrio azureus NBRC 104587(T)	98.61	KX989114	Bacteria	Proteobacteria	Gammaproteobacteria	Vibrionales	Vibrionaceae	Vibrio
	JLT191	W	28°C	2216E	Vibrio neocaledonicus NC470(T)	99.92	KX989244	Bacteria	Proteobacteria	Gammaproteobacteria	Vibrionales	Vibrionaceae	Vibrio
	JLT194	W	28°C	2216E	Vibrio neocaledonicus NC470(T)	99.92	KX989245	Bacteria	Proteobacteria	Gammaproteobacteria	Vibrionales	Vibrionaceae	Vibrio
	JLT199	W	28°C	2216E	Vibrio neocaledonicus NC470(T)	99.85	KX989247	Bacteria	Proteobacteria	Gammaproteobacteria	Vibrionales	Vibrionaceae	Vibrio
	JLT1913	W	28°C	2216E	Vibrio antiquarius Ex25(T)	99.46	KX989261	Bacteria	Proteobacteria	Gammaproteobacteria	Vibrionales	Vibrionaceae	Vibrio
	JLT1915	W	28°C	2216E	Catenococcus thiocycli DSM9165(T)	99.85	KX989262	Bacteria	Proteobacteria	Gammaproteobacteria	Vibrionales	Vibrionaceae	Vibrio
	JLT1916	W	28°C	2216E	Vibrio alginolyticus NBRC15630(T)	99.61	KX989263	Bacteria	Proteobacteria	Gammaproteobacteria	Vibrionales	Vibrionaceae	Vibrio
	JLT1925	W	28°C	2216E	Vibrio alginolyticus NBRC15630(T)	99.85	KX989268	Bacteria	Proteobacteria	Gammaproteobacteria	Vibrionales	Vibrionaceae	Vibrio
	JLT1926	W	28°C	2216E	Vibrio alginolyticus NBRC15630(T)	99.77	KX989269	Bacteria	Proteobacteria	Gammaproteobacteria	Vibrionales	Vibrionaceae	Vibrio
	JLT1939	W	28°C	2216E	Vibrio fluvialis NCTC 11327(T)	100	KX989274	Bacteria	Proteobacteria	Gammaproteobacteria	Vibrionales	Vibrionaceae	Vibrio
	JLT1942	W	28°C	2216E	Vibrio antiquarius Ex25(T)	99.61	KX989275	Bacteria	Proteobacteria	Gammaproteobacteria	Vibrionales	Vibrionaceae	Vibrio
	JLT1994	W	28°C	2216E	Vibrio alginolyticus NBRC 15630(T)	99.69	KX989277	Bacteria	Proteobacteria	Gammaproteobacteria	Vibrionales	Vibrionaceae	Vibrio
	JLT34	Y	28°C	2216E	Vibrio coralliilyticusATCC BAA-450(T)	97.11	KX989288	Bacteria	Proteobacteria	Gammaproteobacteria	Vibrionales	Vibrionaceae	Vibrio
	JLT72	W	28°C	2216E	Vibrio variabilisR-40492(T)	97.4	KX989324	Bacteria	Proteobacteria	Gammaproteobacteria	Vibrionales	Vibrionaceae	Vibrio
	KSTI6	S	28°C	2216E	Vibrio neocaledonicus NC470(T)	100	KX989373	Bacteria	Proteobacteria	Gammaproteobacteria	Vibrionales	Vibrionaceae	Vibrio
	KSTI8	W	28°C	2216E	Vibrio neocaledonicus NC470(T)	99.92	KX989375	Bacteria	Proteobacteria	Gammaproteobacteria	Vibrionales	Vibrionaceae	Vibrio
	KSTI78	D	28°C	2216E	Vibrio coralliilyticus ATCC BAA-450(T)	98.68	KX989444	Bacteria	Proteobacteria	Gammaproteobacteria	Vibrionales	Vibrionaceae	Vibrio
	JL3518	W	28°C	NS	Vibrio chagasii R-3712(T)	99.08	KX989072	Bacteria	Proteobacteria	Gammaproteobacteria	Vibrionales	Vibrionaceae	Vibrio
	JL3563	Y	28°C	R2A	Vibrio neocaledonicus' NC470(T)	99.62	KX989117	Bacteria	Proteobacteria	Gammaproteobacteria	Vibrionales	Vibrionaceae	Vibrio
	JL3650	Y	24°C, Anaerobic	R2A	Vibrio owensii LMG 25443(T)	99.17	KX989187	Bacteria	Proteobacteria	Gammaproteobacteria	Vibrionales	Vibrionaceae	Vibrio
	JL3506	W	28°C	SC	Vibrio campbellii CAIM 519(T)	98.89	KX989061	Bacteria	Proteobacteria	Gammaproteobacteria	Vibrionales	Vibrionaceae	Vibrio
	JL3565	Y	28°C	SC	Vibrio fortis LMG21557(T)	99.28	KX989118	Bacteria	Proteobacteria	Gammaproteobacteria	Vibrionales	Vibrionaceae	Vibrio
	JL3675	Y	24°C, Anaerobic	SC	Vibrio fortis LMG21557(T)	99.52	KX989210	Bacteria	Proteobacteria	Gammaproteobacteria	Vibrionales	Vibrionaceae	Vibrio
	JL3678	Y	24°C, Anaerobic	SC	Vibrio fortis LMG21557(T)	98.34	KX989213	Bacteria	Proteobacteria	Gammaproteobacteria	Vibrionales	Vibrionaceae	Vibrio
	JL3515	W	28°C	SYPG	Vibrio fortis LMG21557(T)	98.94	KX989069	Bacteria	Proteobacteria	Gammaproteobacteria	Vibrionales	Vibrionaceae	Vibrio
	JL3539	Y	28°C	SYPG	Vibrio neocaledonicus' NC470(T)	98.81	KX989093	Bacteria	Proteobacteria	Gammaproteobacteria	Vibrionales	Vibrionaceae	Vibrio
	JL3557	Y	28°C	SYPG	Vibrio rotiferianus LMG21460(T)	99.11	KX989111	Bacteria	Proteobacteria	Gammaproteobacteria	Vibrionales	Vibrionaceae	Vibrio
	JL3558	Y	28°C	SYPG	Vibrio neocaledonicus' NC470(T)	98.72	KX989112	Bacteria	Proteobacteria	Gammaproteobacteria	Vibrionales	Vibrionaceae	Vibrio
	JL3562	Y	28°C	SYPG	Vibrio proteolyticus NBRC13287(T)	97.31	KX989116	Bacteria	Proteobacteria	Gammaproteobacteria	Vibrionales	Vibrionaceae	Vibrio
	JL3657	Y	24°C, Anaerobic	SYPG	Vibrio splendidus ATCC33125(T)	98.18	KX989194	Bacteria	Proteobacteria	Gammaproteobacteria	Vibrionales	Vibrionaceae	Vibrio
	KSTI58	W	28°C	YTSS	Vibrio neocaledonicus NC470(T)	100	KX989424	Bacteria	Proteobacteria	Gammaproteobacteria	Vibrionales	Vibrionaceae	Vibrio
	KSTI68	p	28°C	YTSS	Vibrio neocaledonicus NC470(T)	99.92	KX989434	Bacteria	Proteobacteria	Gammaproteobacteria	Vibrionales	Vibrionaceae	Vibrio
	KSTI69	W	28°C	YTSS	Vibrio neocaledonicus NC470(T)	100	KX989435	Bacteria	Proteobacteria	Gammaproteobacteria	Vibrionales	Vibrionaceae	Vibrio
	KSTI73	S	28°C	YTSS	Vibrio neocaledonicus NC470(T)	96.35	KX989439	Bacteria	Proteobacteria	Gammaproteobacteria	Vibrionales	Vibrionaceae	Vibrio
	KSTI92	S	30°C	YTSS	Vibrio neocaledonicus NC470(T)	99.85	KX989458	Bacteria	Proteobacteria	Gammaproteobacteria	Vibrionales	Vibrionaceae	Vibrio
	KSTI49	Y	28°C	YTSS	Pseudomonas geniculata ATCC19374(T)	99.69	KX989415	Bacteria	Proteobacteria	Gammaproteobacteria	Xanthomonadales	Xanthomonadaceae	Stenotrophomonas
