# Supplementary material for: Cultivation-Independent and Cultivation-Dependent Analysis of Microbes in the Shallow-Sea Hydrothermal System Off Kueishantao Island, Taiwan: Unmasking Heterotrophic Bacterial Diversity and Functional Capacity
Source: Front Microbiol. 2018 Feb 22;9:279. doi: 10.3389/fmicb.2018.00279 (PMC5829616; doi:10.3389/fmicb.2018.00279)
Supplement: Supplementary file 6 [file Table_6.XLS]

## Sheet: Sheet1
Table S6. General and genomic features of strain P5 according to the MIGS recommendation
MIGS ID	Property	Term
	Current classification	Domain Bacteria
		Phylum Proteobacteria
		Class Alphaproteobacteria
		Order Rhodobacterales
		Family Rhodobacteraceae
		Genus Rhodovulum
		Type strain P5
	Gram stain	Negative
	Cell shape	Rods
	Motility	Non-motile
	Sporulation	None
	Temperature range	Mesophile (20-40°C)
	Optimum temperature	26-34°C
	pH range	5-9
	Optimum pH	6-8
	Carbon source	Varied
	Energy source	Heterotrophic
MIGS-6	Habitat	Marine
MIGS-6.3	Salinity	NaCl 0–6.0% (optimum, 3.0%)
MIGS-22	Oxygen	Aerobic, microanaerobic
MIGS-15	Biotic relationship	Free living
MIGS-14	Pathogenicity	None
MIGS-4	Geographic location	Kueishantao Island, Taiwan
MIGS-5	Sample collection time	April 2014
MIGS-4.1	Latitude	N 24.84
MIGS-4.2	Longitude	E 121.96
MIGS-4.3	Depth	5 m
MIGS-31	Finishing quality	Finished
MIGS-28	Libraries used	One paired-end Illumina library
MIGS-29	Sequencing platforms	A hybrid approach PacBio, Illumina
MIGS-31.2	Fold coverage	100×
MIGS-30	Assemblers	HGAP2
MIGS-32	Gene calling method	YACOP, Glimmer
	GenBank ID	CP015039-CP015043
	GenBank Date of Release	April 1, 2017
	Database: IMG	2630968202
	NCBI project ID	PRJNA316381
	GOLD ID	Gi700405700;Ga0080066; Gs0116314; Gp0120412
	Project relevance	Environmental and biotechnological
